# Supplementary material for: Methyl 7-chloro-2-ethyl­sulfanyl-6-fluoro-4-oxo-4H-thio­chromene-3-carboxyl­ate
Source: Acta Crystallogr Sect E Struct Rep Online. 2010 Feb 27;66(Pt 3):o694. doi: 10.1107/S1600536810002667 (PMC2983649; doi:10.1107/S1600536810002667)
Supplement: Supplementary file 2 [file e-66-0o694-Isup2.hkl]

# 
# h,k,l, Fc-squared, Fo-squared, sigma(Fo-squared) and status flag 
# 
data_I
_shelx_title ' X in P-1' 
_shelx_refln_list_code          4 
_shelx_F_calc_maximum      161.76 
_exptl_crystal_F_000       340.00 
_reflns_d_resolution_high  0.8321 
 
loop_ 
 _symmetry_equiv_pos_as_xyz 
 'x, y, z' 
 '-x, -y, -z' 
 
_cell_length_a     7.6740 
_cell_length_b     9.3880 
_cell_length_c    10.3680 
_cell_angle_alpha  85.180 
_cell_angle_beta   80.930 
_cell_angle_gamma  71.240 
 
_shelx_F_squared_multiplier     1.000 
 
loop_ 
 _refln_index_h 
 _refln_index_k 
 _refln_index_l 
 _refln_F_squared_calc 
 _refln_F_squared_meas 
 _refln_F_squared_sigma 
 _refln_observed_status 
   1   0   0     2031.64     2047.15     11.44 o 
   2   0   0       93.23      116.45      4.09 o 
   3   0   0      105.76      128.98      5.30 o 
   4   0   0       23.66       22.82      3.32 o 
   5   0   0       26.74       29.78      4.28 o 
   6   0   0       45.98       40.65      5.69 o 
   7   0   0        0.36        2.62      3.64 o 
   8   0   0       26.38       13.36      6.14 o 
  -8   1   0       18.00       21.35      6.39 o 
  -7   1   0      102.06      103.28      9.59 o 
  -6   1   0        0.01       -3.13      3.13 o 
  -5   1   0       70.86       78.93      6.14 o 
  -4   1   0      772.76      784.09     15.85 o 
  -3   1   0       84.23       71.39      4.47 o 
  -2   1   0     1380.65     1411.21     14.89 o 
  -1   1   0       28.05       26.14      1.92 o 
   0   1   0      470.40      493.96      8.50 o 
   1   1   0      404.38      458.07      5.69 o 
   2   1   0      299.42      344.17      6.71 o 
   3   1   0     1589.30     1777.18     18.41 o 
   4   1   0      686.57      716.98     13.81 o 
   5   1   0      284.89      300.52     10.67 o 
   6   1   0      315.64      324.55     12.27 o 
   7   1   0       25.13       21.79      4.99 o 
   8   1   0        4.92        2.43      5.50 o 
  -8   2   0       46.77       46.08      8.12 o 
  -7   2   0       69.37       50.81      7.22 o 
  -6   2   0       10.79        7.48      4.67 o 
  -5   2   0       19.18       21.99      4.22 o 
  -4   2   0      137.50      120.80      6.90 o 
  -3   2   0     1271.12     1364.75     19.24 o 
  -2   2   0     2641.23     2592.85     22.50 o 
  -1   2   0      624.89      625.65      9.46 o 
   0   2   0       40.07       41.13      1.92 o 
   1   2   0     1870.36     2042.17     14.64 o 
   2   2   0       43.39       41.86      2.88 o 
   3   2   0        1.10        2.49      1.73 o 
   4   2   0      182.41      190.91      7.48 o 
   5   2   0       50.86       54.13      5.05 o 
   6   2   0      116.45      116.58      7.93 o 
   7   2   0        1.06       -4.60      4.60 o 
   8   2   0      149.91      154.35     11.57 o 
   9   2   0      103.21      109.68     10.93 o 
  -7   3   0      109.26      102.58     11.12 o 
  -6   3   0       79.02       68.39      7.99 o 
  -5   3   0       20.02       24.35      4.92 o 
  -4   3   0       41.72       34.13      5.11 o 
  -3   3   0       10.47       17.70      3.20 o 
  -2   3   0      530.08      546.21     11.82 o 
  -1   3   0      725.49      746.77     12.02 o 
   0   3   0        7.91        4.57      1.26 o 
   1   3   0     1577.93     1627.94     15.72 o 
   2   3   0       34.98       27.67      2.88 o 
   3   3   0     2794.41     2895.41     25.18 o 
   4   3   0      703.14      798.66     15.15 o 
   5   3   0       46.79       49.85      5.05 o 
   6   3   0      130.33      128.53      8.31 o 
   7   3   0        0.03       -3.45      3.45 o 
   8   3   0       50.62       44.87      8.37 o 
   9   3   0       60.56       85.20      9.59 o 
  -7   4   0        0.01        8.44      3.83 o 
  -6   4   0        0.34        0.00      4.41 o 
  -5   4   0      107.29      119.90      8.50 o 
  -4   4   0        5.65        7.61      4.03 o 
  -3   4   0       19.38       17.58      4.22 o 
  -2   4   0     1116.57     1134.98     18.73 o 
  -1   4   0      595.47      562.57     12.08 o 
   0   4   0       72.16       85.81      3.21 o 
   1   4   0      198.70      181.51      6.33 o 
   2   4   0      756.70      719.92     12.59 o 
   3   4   0       34.51       58.10      4.35 o 
   4   4   0      844.07      943.36     16.81 o 
   5   4   0      143.31      123.67      7.03 o 
   6   4   0        1.69        1.66      3.52 o 
   7   4   0       16.52       21.54      4.92 o 
   8   4   0      209.21      210.34     12.78 o 
   9   4   0       39.83       48.89      7.80 o 
  -6   5   0       44.77       55.41      7.61 o 
  -5   5   0       66.98       58.16      7.48 o 
  -4   5   0       16.81       22.11      4.67 o 
  -3   5   0       37.56       40.97      5.18 o 
  -2   5   0        1.80        2.43      2.30 o 
  -1   5   0       81.21       71.07      5.62 o 
   0   5   0       59.40       51.03      3.08 o 
   1   5   0     2052.50     1973.91     22.94 o 
   2   5   0       71.06       72.80      4.67 o 
   3   5   0       22.01       23.07      3.32 o 
   4   5   0       17.04       18.15      3.77 o 
   5   5   0        1.78        0.77      2.94 o 
   6   5   0       30.12       29.14      4.86 o 
   7   5   0      134.67      141.50      9.52 o 
   8   5   0        0.33        0.00      5.37 o 
   9   5   0        2.98        5.69      6.07 o 
  -5   6   0        4.49        8.88      4.73 o 
  -4   6   0        4.11        4.92      4.92 o 
  -3   6   0        0.41       -4.22      4.22 o 
  -2   6   0        8.94        9.97      3.64 o 
  -1   6   0      163.54      149.81      8.50 o 
   0   6   0     1481.92     1520.50     16.59 o 
   1   6   0     1010.77     1053.10     18.98 o 
   2   6   0      164.95      160.68      7.67 o 
   3   6   0      207.07      217.43      8.95 o 
   4   6   0      584.49      519.04     14.44 o 
   5   6   0      101.53      101.11      7.41 o 
   6   6   0       50.07       56.69      6.01 o 
   7   6   0       48.58       44.10      6.90 o 
   8   6   0       27.19       28.31      6.65 o 
  -4   7   0       15.25        8.12      5.75 o 
  -3   7   0        1.51       -4.54      4.54 o 
  -2   7   0      177.16      192.19     10.55 o 
  -1   7   0      169.80      155.05      9.59 o 
   0   7   0        1.47        1.45      2.21 o 
   1   7   0      218.16      204.72      9.97 o 
   2   7   0        0.05       -3.64      3.64 o 
   3   7   0      113.54      124.95      7.73 o 
   4   7   0        5.88        4.15      2.81 o 
   5   7   0      161.10      142.46      9.59 o 
   6   7   0       32.73       32.28      5.11 o 
   7   7   0        8.03       10.42      4.47 o 
   8   7   0       20.50       17.83      5.69 o 
  -4   8   0        8.74        9.91      5.56 o 
  -3   8   0       58.46       57.84      7.73 o 
  -2   8   0      173.30      174.48     11.95 o 
  -1   8   0      402.78      390.19     15.79 o 
   0   8   0      181.41      168.22     12.14 o 
   1   8   0        2.54        0.45      3.58 o 
   2   8   0       66.20       62.12      6.33 o 
   3   8   0        1.44        0.89      3.58 o 
   4   8   0      205.31      192.12     11.31 o 
   5   8   0       83.51       73.69      8.50 o 
   6   8   0        8.69        0.58      4.99 o 
   7   8   0       13.96       10.61      5.50 o 
   8   8   0       18.24       10.48      5.82 o 
  -2   9   0        6.20       11.06      4.73 o 
  -1   9   0      110.51       91.40      9.65 o 
   0   9   0        4.16       12.05      3.22 o 
   1   9   0        8.43        5.88      3.90 o 
   2   9   0      103.92       93.83      8.05 o 
   3   9   0      365.69      403.10     15.91 o 
   4   9   0      248.79      252.97     13.68 o 
   5   9   0        0.50        3.45      3.71 o 
   6   9   0        0.90       -0.64      3.96 o 
   7   9   0        7.53        8.12      4.67 o 
  -1  10   0       21.96       21.35      5.88 o 
   0  10   0        2.06        1.90      3.36 o 
   1  10   0        4.23        3.07      4.47 o 
   2  10   0      121.04      131.41     10.48 o 
   3  10   0        3.34       -5.88      5.88 o 
   4  10   0       65.77       56.63      8.31 o 
   5  10   0       12.89       15.40      5.24 o 
   6  10   0       17.97       26.01      5.88 o 
   2  11   0        8.19        2.75      6.46 o 
   3  11   0       33.07       15.85      7.29 o 
   4  11   0        4.10        3.52      5.37 o 
  -4 -11   1       10.86       19.17      5.88 o 
  -3 -11   1       15.25       14.64      4.99 o 
  -2 -11   1        7.75        9.84      5.50 o 
  -6 -10   1       37.82       34.90      7.54 o 
  -5 -10   1       41.00       50.49      7.16 o 
  -4 -10   1        0.02        3.77      5.11 o 
  -3 -10   1      136.42      122.46     10.23 o 
  -2 -10   1       24.03       19.56      5.24 o 
  -1 -10   1       25.19       16.87      5.82 o 
   0 -10   1        0.49       -2.22      3.27 o 
   1 -10   1       32.35       31.89      6.71 o 
  -7  -9   1      185.40      161.32     13.36 o 
  -6  -9   1        8.25       14.57      5.11 o 
  -5  -9   1       23.24       22.24      4.86 o 
  -4  -9   1      250.06      220.69     12.78 o 
  -3  -9   1       91.93       74.27      8.05 o 
  -2  -9   1       74.93       85.84      7.80 o 
  -1  -9   1       26.57       29.66      6.39 o 
   0  -9   1        0.85       -3.20      3.20 o 
   1  -9   1       10.25        4.79      5.18 o 
   2  -9   1        0.85        0.64      4.86 o 
  -7  -8   1       19.04       20.45      5.05 o 
  -6  -8   1       75.70       71.33      7.54 o 
  -5  -8   1        4.72        7.35      4.15 o 
  -4  -8   1      557.80      531.25     17.77 o 
  -3  -8   1      236.97      244.98     11.82 o 
  -2  -8   1       48.70       44.16      5.69 o 
  -1  -8   1        1.63        3.71      2.88 o 
   0  -8   1        2.20        4.85      2.65 o 
   1  -8   1       59.16       59.63      7.09 o 
   2  -8   1       17.02       22.69      4.73 o 
   3  -8   1       33.03       40.97      6.14 o 
   4  -8   1       15.38       18.34      5.56 o 
  -8  -7   1        0.62        1.34      5.56 o 
  -7  -7   1        5.68        8.31      4.67 o 
  -6  -7   1       64.60       60.01      7.09 o 
  -5  -7   1      260.52      228.75     11.50 o 
  -4  -7   1       72.23       72.86      6.97 o 
  -3  -7   1      106.53       85.39      6.71 o 
  -2  -7   1      560.53      549.91     15.40 o 
  -1  -7   1       32.64       30.49      4.60 o 
   0  -7   1        5.23        6.23      2.21 o 
   1  -7   1      206.50      197.75     10.42 o 
   2  -7   1       10.70        8.31      3.96 o 
   3  -7   1        7.61       -0.58      5.50 o 
   4  -7   1        0.06        0.00      4.35 o 
   5  -7   1       32.45       40.39      7.67 o 
  -8  -6   1       43.15       29.66      6.65 o 
  -7  -6   1        1.46        6.14      3.83 o 
  -6  -6   1      689.22      643.67     19.17 o 
  -5  -6   1       41.63       41.29      6.20 o 
  -4  -6   1      560.31      584.55     15.66 o 
  -3  -6   1        8.48       11.70      2.88 o 
  -2  -6   1        2.92        2.94      2.36 o 
  -1  -6   1       80.61       82.77      5.82 o 
   0  -6   1        0.84        1.88      1.99 o 
   1  -6   1       11.93       14.12      3.32 o 
   2  -6   1      552.68      590.18     16.75 o 
   3  -6   1      487.63      468.61     16.30 o 
   4  -6   1       13.13       20.26      4.67 o 
   5  -6   1       73.06       89.73      9.01 o 
  -8  -5   1       26.62       26.14      5.88 o 
  -7  -5   1        0.25        1.60      3.07 o 
  -6  -5   1      232.32      231.18     11.38 o 
  -5  -5   1      289.33      275.21     10.93 o 
  -4  -5   1      424.40      393.96     12.02 o 
  -3  -5   1      123.39      145.91      6.97 o 
  -2  -5   1       70.65       78.61      5.30 o 
  -1  -5   1      538.85      551.19     12.40 o 
   0  -5   1        0.04        0.96      1.67 o 
   1  -5   1      494.81      482.36     12.65 o 
   2  -5   1       69.16       67.43      5.62 o 
   3  -5   1      144.58      154.48      8.88 o 
   4  -5   1      104.28      100.47      7.99 o 
   5  -5   1      201.80      208.23     12.14 o 
   6  -5   1      117.80      131.34     12.27 o 
  -8  -4   1        0.28        1.21      4.28 o 
  -7  -4   1       74.21       69.09      7.61 o 
  -6  -4   1      469.29      475.45     15.15 o 
  -5  -4   1      230.11      239.16      9.91 o 
  -4  -4   1        1.87       -0.89      3.00 o 
  -3  -4   1      672.85      668.98     13.36 o 
  -2  -4   1      554.97      547.55     11.31 o 
  -1  -4   1      111.39      101.88      4.86 o 
   0  -4   1      739.60      838.99     21.54 o 
   1  -4   1       28.02       26.14      3.45 o 
   2  -4   1       67.99       66.15      4.92 o 
   3  -4   1       89.23       90.12      6.33 o 
   4  -4   1      436.31      417.10     14.57 o 
   5  -4   1      287.90      294.00     13.93 o 
   6  -4   1       57.12       52.86      7.22 o 
   7  -4   1       17.61        6.26      5.24 o 
  -8  -3   1       24.17       27.23      5.82 o 
  -7  -3   1      182.06      182.28     10.74 o 
  -6  -3   1       63.71       58.16      6.39 o 
  -5  -3   1      189.46      208.23      9.08 o 
  -4  -3   1       78.81      101.94      5.75 o 
  -3  -3   1     3132.75     3720.22     29.34 o 
  -2  -3   1        0.49        2.36      1.60 o 
  -1  -3   1        7.72        4.35      1.73 o 
   0  -3   1       29.79       27.63      2.59 o 
   1  -3   1      117.20       91.91      4.47 o 
   2  -3   1        0.12       -0.70      2.17 o 
   3  -3   1      413.01      393.32     11.50 o 
   4  -3   1      763.81      730.09     17.51 o 
   5  -3   1       37.25       30.10      5.30 o 
   6  -3   1      363.79      355.68     15.85 o 
   7  -3   1       19.71       32.66      6.20 o 
  -8  -2   1      198.48      203.88     12.34 o 
  -7  -2   1        0.41        1.02      3.58 o 
  -6  -2   1      781.47      780.39     19.11 o 
  -5  -2   1        3.42        1.73      3.07 o 
  -4  -2   1      514.23      538.34     12.34 o 
  -3  -2   1      951.24     1050.16     14.96 o 
  -2  -2   1      365.16      439.34      8.31 o 
  -1  -2   1     2072.30     2143.15     15.91 o 
   0  -2   1     1400.67     1400.42     10.90 o 
   1  -2   1       58.85       73.12      3.52 o 
   2  -2   1     2125.04     2026.57     20.13 o 
   3  -2   1       50.98       41.93      3.58 o 
   4  -2   1      451.49      449.38     12.46 o 
   5  -2   1       59.78       46.15      5.37 o 
   6  -2   1      142.32      165.60     10.67 o 
   7  -2   1      111.91      100.02      9.08 o 
   8  -2   1       61.28       67.43      7.86 o 
  -8  -1   1      123.12       98.75      9.59 o 
  -7  -1   1       17.97       26.59      5.18 o 
  -6  -1   1      696.98      665.60     17.90 o 
  -5  -1   1     2338.15     2318.53     29.08 o 
  -4  -1   1       39.63       33.43      3.32 o 
  -3  -1   1     1688.10     1735.70     18.85 o 
  -2  -1   1     1665.82     1790.41     15.79 o 
  -1  -1   1      197.21      216.28      4.47 o 
   0  -1   1      127.59      114.45      2.30 o 
   1  -1   1     1247.20     1218.83     11.18 o 
   2  -1   1     1775.42     1797.44     16.87 o 
   3  -1   1        4.41        1.98      2.11 o 
   4  -1   1      103.05       90.37      5.43 o 
   5  -1   1      282.70      253.03     10.61 o 
   6  -1   1      215.62      194.55     10.74 o 
   7  -1   1      109.05      133.71      9.71 o 
   8  -1   1       98.25      101.69     10.03 o 
  -8   0   1       22.86       25.95      6.07 o 
  -7   0   1       17.13        8.69      4.73 o 
  -6   0   1       56.83       62.32      6.65 o 
  -5   0   1      512.49      539.24     14.76 o 
  -4   0   1      786.60      802.75     15.47 o 
  -3   0   1     1141.78     1257.82     16.36 o 
  -2   0   1     1535.98     1567.16     15.08 o 
  -1   0   1       19.73       14.44      1.47 o 
   0   0   1     1902.91     1630.44     25.33 o 
   1   0   1     3220.42     2821.02     59.89 o 
   2   0   1     3543.92     3425.77     21.22 o 
   3   0   1      185.66      196.15      6.39 o 
   4   0   1       33.67       39.05      3.96 o 
   5   0   1      219.17      224.08      9.33 o 
   6   0   1       28.05       26.52      4.73 o 
   7   0   1      543.38      530.29     18.09 o 
   8   0   1        1.30       -3.13      5.37 o 
  -8   1   1       21.23       18.41      5.88 o 
  -7   1   1        2.20        7.41      4.22 o 
  -6   1   1       17.66       23.14      4.67 o 
  -5   1   1     1382.55     1419.78     24.48 o 
  -4   1   1      532.88      532.08     13.42 o 
  -3   1   1     1023.28     1044.99     15.91 o 
  -2   1   1      386.65      395.11      8.24 o 
  -1   1   1     1535.74     1530.22     12.85 o 
   0   1   1      475.80      528.20      4.27 o 
   1   1   1      214.84      239.16      4.41 o 
   2   1   1     1748.86     2010.59     15.85 o 
   3   1   1     2159.31     2472.05     21.60 o 
   4   1   1       71.14       84.69      4.92 o 
   5   1   1     2334.49     2534.49     29.46 o 
   6   1   1      325.97      377.54     13.17 o 
   7   1   1        1.64        1.98      3.39 o 
   8   1   1       26.49       26.52      6.33 o 
  -7   2   1      148.23      161.57     11.38 o 
  -6   2   1      171.46      158.12     10.42 o 
  -5   2   1       81.04       67.75      6.58 o 
  -4   2   1      101.96      102.84      6.52 o 
  -3   2   1       66.27       71.58      4.92 o 
  -2   2   1     2244.33     2245.99     21.54 o 
  -1   2   1      222.61      197.30      5.69 o 
   0   2   1     2290.49     2457.44     11.89 o 
   1   2   1      311.40      291.77      5.69 o 
   2   2   1      380.23      403.04      7.61 o 
   3   2   1       52.21       59.95      3.64 o 
   4   2   1     1360.64     1469.95     19.69 o 
   5   2   1      275.59      294.13     10.48 o 
   6   2   1      461.77      508.88     15.34 o 
   7   2   1        5.92        7.80      3.90 o 
   8   2   1       54.98       59.95      7.73 o 
   9   2   1       36.79       27.23      7.54 o 
  -7   3   1       89.42      101.24     10.42 o 
  -6   3   1       32.32       29.34      5.56 o 
  -5   3   1      406.59      426.37     15.34 o 
  -4   3   1        1.49        5.30      2.17 o 
  -3   3   1       28.72       21.86      3.58 o 
  -2   3   1       26.43       34.96      3.90 o 
  -1   3   1       98.97      113.25      5.30 o 
   0   3   1     1472.12     1427.46     10.89 o 
   1   3   1      872.27      927.90     12.08 o 
   2   3   1      904.73      976.34     13.04 o 
   3   3   1      728.63      785.24     13.04 o 
   4   3   1       46.07       53.56      4.28 o 
   5   3   1      592.75      659.33     15.28 o 
   6   3   1     1575.43     1737.04     27.74 o 
   7   3   1      143.58      149.37      9.84 o 
   8   3   1      132.78      150.77     10.29 o 
   9   3   1       31.04       18.60      7.09 o 
  -6   4   1       65.07       60.14      8.50 o 
  -5   4   1       43.74       51.83      6.90 o 
  -4   4   1      239.34      246.71     10.87 o 
  -3   4   1       15.20       17.19      3.20 o 
  -2   4   1      561.93      490.22     12.53 o 
  -1   4   1      713.93      717.30     13.68 o 
   0   4   1      163.84      175.69     11.73 o 
   1   4   1       72.76       71.46      4.54 o 
   2   4   1      161.29      171.42      6.26 o 
   3   4   1      675.65      741.08     13.55 o 
   4   4   1      439.68      457.56     11.89 o 
   5   4   1      470.33      506.52     13.55 o 
   6   4   1      824.87      843.98     19.62 o 
   7   4   1       13.32       21.22      4.54 o 
   8   4   1      120.53      114.72     10.23 o 
   9   4   1       99.03      124.70     10.93 o 
  -6   5   1       25.25        6.71      7.29 o 
  -5   5   1      111.69      111.27     10.23 o 
  -4   5   1       92.15       91.97      8.24 o 
  -3   5   1      759.96      701.52     18.34 o 
  -2   5   1        8.84        6.39      3.00 o 
  -1   5   1       10.84       17.26      3.26 o 
   0   5   1       60.74       72.17      5.50 o 
   1   5   1       15.99       22.24      3.13 o 
   2   5   1      526.01      570.75     12.53 o 
   3   5   1     1105.57     1188.41     18.92 o 
   4   5   1      177.20      213.79      8.82 o 
   5   5   1        2.18        5.18      2.75 o 
   6   5   1      147.01      153.52      9.52 o 
   7   5   1       49.13       58.74      6.65 o 
   8   5   1      123.56      145.98     10.35 o 
   9   5   1        0.05       -2.81      4.60 o 
  -5   6   1       92.31       92.42      9.84 o 
  -4   6   1      151.48      176.66     11.31 o 
  -3   6   1      122.43       95.81      8.50 o 
  -2   6   1       59.62       54.20      5.88 o 
  -1   6   1        0.91       -2.62      2.68 o 
   0   6   1      380.20      419.33     12.72 o 
   1   6   1      212.07      224.21      8.82 o 
   2   6   1      177.96      133.84      7.22 o 
   3   6   1       21.35       16.87      3.00 o 
   4   6   1       67.98       76.06      6.14 o 
   5   6   1       12.33       18.34      3.64 o 
   6   6   1      376.91      401.95     14.64 o 
   7   6   1       92.52       92.87      8.05 o 
   8   6   1        8.43       10.55      4.54 o 
  -4   7   1      100.85      115.30     10.87 o 
  -3   7   1       32.09       26.59      5.62 o 
  -2   7   1       39.42       32.85      5.94 o 
  -1   7   1      333.92      352.74     13.04 o 
   0   7   1        0.06        3.26      2.03 o 
   1   7   1       65.86       72.86      5.37 o 
   2   7   1      217.94      208.10      9.97 o 
   3   7   1       51.11       54.26      5.88 o 
   4   7   1       11.44       18.98      3.58 o 
   5   7   1      124.37      130.26      8.56 o 
   6   7   1      146.47      136.01      9.65 o 
   7   7   1       17.45       19.43      4.60 o 
   8   7   1       19.28       28.63      5.37 o 
  -3   8   1       46.80       62.76      7.03 o 
  -2   8   1      332.35      350.31     16.68 o 
  -1   8   1      121.38      116.77     10.10 o 
   0   8   1        4.69        8.61      2.98 o 
   1   8   1        5.97        3.64      3.58 o 
   2   8   1        2.55        6.26      3.52 o 
   3   8   1        6.85        4.03      3.58 o 
   4   8   1      189.83      196.41     10.23 o 
   5   8   1        7.65        3.00      3.71 o 
   6   8   1       71.86       68.20      8.44 o 
   7   8   1      103.93      104.75      9.59 o 
   8   8   1       24.37       26.27      7.41 o 
  -2   9   1        4.27        3.90      5.56 o 
  -1   9   1       31.93       37.20      6.65 o 
   0   9   1       82.12       77.11     10.90 o 
   1   9   1       47.72       34.07      6.07 o 
   2   9   1       35.80       40.52      5.94 o 
   3   9   1       17.04       14.06      4.67 o 
   4   9   1       16.85       15.02      5.37 o 
   5   9   1       31.93       35.73      6.14 o 
   6   9   1       97.48       71.52      8.37 o 
   7   9   1        0.10       -3.32      5.24 o 
  -1  10   1        7.22       14.51      4.28 o 
   0  10   1       18.08       20.37      5.15 o 
   1  10   1        0.51       -1.21      4.15 o 
   2  10   1        5.74       18.02      4.41 o 
   3  10   1        1.20        3.00      5.24 o 
   4  10   1      307.77      260.26     15.02 o 
   5  10   1       40.69       37.58      6.97 o 
   6  10   1        5.57       10.87      5.43 o 
   1  11   1       18.23       11.31      6.65 o 
   2  11   1        0.08        5.50      4.28 o 
   3  11   1       13.30       10.29      5.69 o 
   4  11   1       41.26       13.87      6.39 o 
  -5 -10   2        1.74        0.70      4.41 o 
  -4 -10   2       13.03       14.19      5.62 o 
  -3 -10   2        0.02       -4.79      4.79 o 
  -2 -10   2       24.91       30.10      5.56 o 
  -1 -10   2        0.27       -4.99      4.99 o 
   0 -10   2        3.77       -2.93      3.49 o 
   1 -10   2        9.54       12.72      5.18 o 
  -6  -9   2       12.23        8.50      5.11 o 
  -5  -9   2       15.79       21.22      4.67 o 
  -4  -9   2       10.98       10.87      4.22 o 
  -3  -9   2        7.29        6.07      4.67 o 
  -2  -9   2       59.72       55.16      7.16 o 
  -1  -9   2       72.22       81.49      7.73 o 
   0  -9   2      263.36      277.16      9.96 o 
   1  -9   2        2.84        4.28      4.54 o 
   2  -9   2        1.43        0.00      4.86 o 
  -7  -8   2      108.98      102.52      9.84 o 
  -6  -8   2       19.30       33.36      5.69 o 
  -5  -8   2       18.64       27.23      5.56 o 
  -4  -8   2        0.38       -0.51      3.90 o 
  -3  -8   2      194.57      190.21     10.55 o 
  -2  -8   2      244.35      233.09     11.50 o 
  -1  -8   2       97.23       95.36      8.05 o 
   0  -8   2        1.92       -0.81      3.48 o 
   1  -8   2       19.33       26.52      4.73 o 
   2  -8   2       30.49       30.04      6.46 o 
   3  -8   2       22.01       18.53      5.82 o 
  -8  -7   2       11.93       14.70      6.33 o 
  -7  -7   2        0.06        4.92      4.35 o 
  -6  -7   2        0.03       -3.71      3.71 o 
  -5  -7   2        4.38       -0.51      4.47 o 
  -4  -7   2        8.30        4.92      4.35 o 
  -3  -7   2      880.07      924.38     20.90 o 
  -2  -7   2      456.84      461.90     14.57 o 
  -1  -7   2       29.92       30.87      4.15 o 
   0  -7   2       13.85       15.07      3.61 o 
   1  -7   2       46.30       45.89      6.07 o 
   2  -7   2      149.15      150.32     10.03 o 
   3  -7   2      104.53      124.50      9.27 o 
   4  -7   2        4.44        0.00      4.09 o 
  -8  -6   2        8.09       12.02      5.69 o 
  -7  -6   2      127.83      111.59      9.78 o 
  -6  -6   2        6.83        8.12      4.73 o 
  -5  -6   2       18.61       16.04      3.77 o 
  -4  -6   2      476.27      471.68     14.51 o 
  -3  -6   2       20.57       17.45      3.96 o 
  -2  -6   2       84.14       75.48      5.94 o 
  -1  -6   2       64.45       61.17      5.30 o 
   0  -6   2       48.12       47.54      3.63 o 
   1  -6   2     1082.65     1070.30     21.47 o 
   2  -6   2      628.74      639.20     17.77 o 
   3  -6   2      715.60      662.66     19.94 o 
   4  -6   2        1.47        3.32      3.58 o 
   5  -6   2        8.56        5.11      5.50 o 
  -8  -5   2       40.06       40.65      7.67 o 
  -7  -5   2       38.45       48.83      6.90 o 
  -6  -5   2       78.74       66.66      7.03 o 
  -5  -5   2        1.78        3.71      2.75 o 
  -4  -5   2      160.61      153.78      8.24 o 
  -3  -5   2        0.35       -2.24      3.07 o 
  -2  -5   2      329.08      321.42     10.23 o 
  -1  -5   2     1196.42     1276.23     19.49 o 
   0  -5   2       23.76       19.66      3.68 o 
   1  -5   2      219.33      189.12      8.37 o 
   2  -5   2      371.29      346.80     11.82 o 
   3  -5   2      180.32      180.75      9.52 o 
   4  -5   2       42.00       37.07      5.56 o 
   5  -5   2       18.37       23.26      5.18 o 
   6  -5   2        1.89        1.34      4.67 o 
  -8  -4   2        1.14        4.41      4.92 o 
  -7  -4   2        0.66       -2.68      3.77 o 
  -6  -4   2        0.03        1.79      3.45 o 
  -5  -4   2      137.20      140.23      8.24 o 
  -4  -4   2     1147.03     1077.71     19.17 o 
  -3  -4   2        3.57        1.09      2.24 o 
  -2  -4   2      265.10      291.32      8.82 o 
  -1  -4   2      346.65      432.57     10.29 o 
   0  -4   2     4184.36     4484.42     38.06 o 
   1  -4   2     1680.36     1618.80     21.03 o 
   2  -4   2        2.20        4.60      2.17 o 
   3  -4   2        1.50        0.00      3.07 o 
   4  -4   2       28.48       23.14      4.67 o 
   5  -4   2       12.80       22.82      5.05 o 
   6  -4   2        0.20        2.36      3.77 o 
   7  -4   2       46.88       48.96      7.61 o 
  -8  -3   2        0.07        7.54      4.09 o 
  -7  -3   2       72.18       86.28      7.99 o 
  -6  -3   2      146.97      171.61      9.65 o 
  -5  -3   2      214.27      232.52      9.97 o 
  -4  -3   2      399.38      435.51     11.82 o 
  -3  -3   2       38.42       55.67      4.28 o 
  -2  -3   2       15.89       14.00      2.30 o 
  -1  -3   2     1744.22     1806.45     18.47 o 
   0  -3   2     2963.91     2929.97     16.65 o 
   1  -3   2       16.83       13.04      2.36 o 
   2  -3   2       11.66       15.66      2.75 o 
   3  -3   2        8.41       12.65      2.49 o 
   4  -3   2      436.51      447.84     13.74 o 
   5  -3   2       32.80       34.45      4.79 o 
   6  -3   2        9.24       10.87      4.86 o 
   7  -3   2       41.99       48.77      6.77 o 
  -8  -2   2      262.97      271.31     14.38 o 
  -7  -2   2      107.92      107.18      8.31 o 
  -6  -2   2       80.54       87.11      7.48 o 
  -5  -2   2      149.70      161.83      8.24 o 
  -4  -2   2       24.16       30.04      3.58 o 
  -3  -2   2     1169.31     1389.48     18.09 o 
  -2  -2   2      109.77       95.61      4.22 o 
  -1  -2   2     1810.17     1808.95     16.43 o 
   0  -2   2     1039.46     1081.57      8.79 o 
   1  -2   2     1888.72     1959.85     18.09 o 
   2  -2   2      981.93     1033.04     14.96 o 
   3  -2   2      264.00      272.27      8.82 o 
   4  -2   2        1.16        4.99      2.62 o 
   5  -2   2       20.10       10.61      3.39 o 
   6  -2   2       47.74       52.03      6.46 o 
   7  -2   2        1.69        0.00      4.79 o 
   8  -2   2        1.83        2.81      4.41 o 
  -8  -1   2       58.59       68.52      8.76 o 
  -7  -1   2       78.88       49.28      7.41 o 
  -6  -1   2       85.23       76.06      7.03 o 
  -5  -1   2      142.54      131.98      7.93 o 
  -4  -1   2       28.67       24.22      3.45 o 
  -3  -1   2     3534.69     3543.75     28.44 o 
  -2  -1   2        0.02        3.64      1.28 o 
  -1  -1   2     2695.11     2641.10     18.02 o 
   0  -1   2      129.44      120.61      2.64 o 
   1  -1   2       22.60       22.56      2.05 o 
   2  -1   2     2212.97     2218.44     19.69 o 
   3  -1   2        6.84        6.65      2.36 o 
   4  -1   2       74.58       66.28      4.92 o 
   5  -1   2        7.69        4.09      3.13 o 
   6  -1   2      159.92      148.47      9.84 o 
   7  -1   2        8.37        3.90      5.62 o 
   8  -1   2       80.25       83.15      9.27 o 
  -8   0   2      166.58      198.90     12.97 o 
  -7   0   2      105.68      105.59      9.84 o 
  -6   0   2       71.09       70.62      7.29 o 
  -5   0   2        1.64        3.39      2.88 o 
  -4   0   2       20.28       12.91      3.13 o 
  -3   0   2      112.63      120.86      5.69 o 
  -2   0   2       19.41       19.17      2.17 o 
  -1   0   2      247.31      235.39      5.50 o 
   0   0   2     2112.51     1897.89     31.51 o 
   1   0   2      352.78      340.15      6.01 o 
   2   0   2     3442.86     3202.33     21.79 o 
   3   0   2     3888.54     3844.92     28.38 o 
   4   0   2      309.68      395.75     10.93 o 
   5   0   2      120.00      129.36      7.16 o 
   6   0   2        1.26        2.56      3.00 o 
   7   0   2        0.53        3.13      4.99 o 
   8   0   2       65.32       68.90      7.73 o 
  -8   1   2       25.12       20.32      8.05 o 
  -7   1   2       17.47       21.86      5.43 o 
  -6   1   2      294.83      310.94     13.55 o 
  -5   1   2      101.15       82.07      6.84 o 
  -4   1   2      121.85      112.23      6.84 o 
  -3   1   2     1113.19     1134.53     17.26 o 
  -2   1   2       31.49       31.25      2.94 o 
  -1   1   2      172.63      162.66      4.92 o 
   0   1   2      528.74      559.70      5.45 o 
   1   1   2      415.41      363.03      6.26 o 
   2   1   2      690.78      762.55     10.48 o 
   3   1   2       17.45       14.19      2.62 o 
   4   1   2       94.56       95.10      5.37 o 
   5   1   2      111.87      100.15      6.39 o 
   6   1   2      271.86      263.52     11.25 o 
   7   1   2       54.39       52.60      6.65 o 
   8   1   2       19.67       22.88      5.75 o 
  -7   2   2        0.28       -1.28      4.28 o 
  -6   2   2       23.64       22.69      6.33 o 
  -5   2   2        6.29       11.31      3.90 o 
  -4   2   2       13.13       19.88      3.39 o 
  -3   2   2       44.35       49.28      4.28 o 
  -2   2   2        9.86        7.54      2.36 o 
  -1   2   2      456.58      466.57      9.08 o 
   0   2   2    22091.72    20280.79    155.04 o 
   1   2   2    26167.85    23820.92    231.81 o 
   2   2   2       67.27       82.70      3.83 o 
   3   2   2      286.62      294.39      7.93 o 
   4   2   2      220.42      241.15      8.44 o 
   5   2   2       56.70       55.60      5.11 o 
   6   2   2        3.20        6.46      4.28 o 
   7   2   2       16.46       15.66      4.67 o 
   8   2   2       24.64       25.82      6.01 o 
   9   2   2        2.55        3.45      5.37 o 
  -7   3   2       40.91       35.86      7.73 o 
  -6   3   2       88.23       88.58      8.76 o 
  -5   3   2       36.94       48.83      6.33 o 
  -4   3   2      158.53      150.64      8.63 o 
  -3   3   2        2.16        3.58      2.49 o 
  -2   3   2      333.14      359.96     10.03 o 
  -1   3   2      474.37      398.44      9.46 o 
   0   3   2       76.13       76.81      2.94 o 
   1   3   2        4.27        5.37      1.98 o 
   2   3   2      967.16     1074.90     14.12 o 
   3   3   2      551.83      594.97     11.70 o 
   4   3   2      836.65      857.27     15.47 o 
   5   3   2       99.88      101.49      6.90 o 
   6   3   2        7.10       14.12      4.15 o 
   7   3   2      380.48      405.28     15.47 o 
   8   3   2       23.95       29.59      5.43 o 
   9   3   2       11.50       13.74      6.39 o 
  -6   4   2       89.28       87.50      8.82 o 
  -5   4   2        0.24        5.30      4.60 o 
  -4   4   2       39.22       41.03      5.50 o 
  -3   4   2        3.10        0.77      2.94 o 
  -2   4   2      965.88     1030.54     18.66 o 
  -1   4   2       71.36       71.58      4.79 o 
   0   4   2      658.14      594.95     14.86 o 
   1   4   2       26.82       31.45      3.26 o 
   2   4   2      350.22      441.13     10.10 o 
   3   4   2      306.10      335.35      9.59 o 
   4   4   2       15.58       23.01      3.52 o 
   5   4   2      499.17      519.11     14.32 o 
   6   4   2       58.22       62.64      5.82 o 
   7   4   2       96.42       94.27      8.18 o 
   8   4   2       33.19       34.45      6.39 o 
   9   4   2       28.64       28.83      7.16 o 
  -6   5   2        2.49       15.79      5.56 o 
  -5   5   2       97.43      107.89     10.35 o 
  -4   5   2        4.16       -2.05      3.96 o 
  -3   5   2       16.41       12.46      4.47 o 
  -2   5   2        5.20        4.41      2.56 o 
  -1   5   2      352.56      386.42     11.76 o 
   0   5   2      222.21      212.74      5.74 o 
   1   5   2      422.14      420.04     10.93 o 
   2   5   2       30.67       33.68      3.52 o 
   3   5   2      386.56      403.17     11.18 o 
   4   5   2     1350.73     1423.48     22.18 o 
   5   5   2        0.84        2.62      2.62 o 
   6   5   2        7.83       12.65      3.64 o 
   7   5   2      101.24       93.31      8.44 o 
   8   5   2       29.96       34.00      5.56 o 
   9   5   2        5.42        2.81      5.30 o 
  -5   6   2        8.43        3.26      5.30 o 
  -4   6   2       72.34       67.81      7.35 o 
  -3   6   2       18.49       16.81      4.79 o 
  -2   6   2       73.79       70.94      6.58 o 
  -1   6   2       39.78       38.67      4.67 o 
   0   6   2       78.48       76.64      9.52 o 
   1   6   2       35.46       42.57      4.54 o 
   2   6   2      485.06      500.00     13.23 o 
   3   6   2      107.87       96.64      6.07 o 
   4   6   2      208.95      227.85      9.91 o 
   5   6   2       36.87       60.97      6.07 o 
   6   6   2       59.57       75.55      6.84 o 
   7   6   2       42.85       39.63      6.97 o 
   8   6   2       71.57       81.55      8.95 o 
  -4   7   2       31.78       41.22      6.01 o 
  -3   7   2        3.80        4.54      4.03 o 
  -2   7   2        0.16        7.03      2.56 o 
  -1   7   2        4.05        4.99      3.07 o 
   0   7   2       89.65       78.63      5.56 o 
   1   7   2      466.14      457.17     14.12 o 
   2   7   2      105.70      101.37      7.09 o 
   3   7   2       49.86       38.48      4.86 o 
   4   7   2        0.09       -1.28      3.00 o 
   5   7   2        0.02        2.24      3.52 o 
   6   7   2       57.52       48.06      7.22 o 
   7   7   2       10.77        5.69      5.37 o 
   8   7   2        9.48        1.28      5.37 o 
  -3   8   2        3.41        3.26      4.73 o 
  -2   8   2       65.31       55.09      7.61 o 
  -1   8   2       12.77        9.46      4.28 o 
   0   8   2       68.41       70.75      5.62 o 
   1   8   2      679.93      700.75     18.92 o 
   2   8   2       65.71       69.41      6.84 o 
   3   8   2      265.94      263.39     11.89 o 
   4   8   2       37.92       39.31      5.43 o 
   5   8   2      189.26      182.03     11.12 o 
   6   8   2        0.69        7.22      4.35 o 
   7   8   2       11.22       16.62      5.75 o 
   8   8   2        1.03        4.15      3.77 o 
  -2   9   2       12.86       11.31      5.62 o 
  -1   9   2      115.22      115.68     10.42 o 
   0   9   2        0.14        1.28      3.10 o 
   1   9   2       26.41       19.94      5.94 o 
   2   9   2       25.75       18.34      5.24 o 
   3   9   2       49.86       50.94      7.61 o 
   4   9   2        0.50        0.51      4.41 o 
   5   9   2       60.51       71.07      6.97 o 
   6   9   2       54.33       70.24      7.67 o 
   7   9   2       30.31       25.37      6.77 o 
  -1  10   2       63.69       62.19      9.20 o 
   0  10   2       99.48      106.08      6.63 o 
   1  10   2        9.35        1.85      5.62 o 
   2  10   2        0.73       -3.00      3.96 o 
   3  10   2        8.07        6.01      4.79 o 
   4  10   2       23.48       37.39      7.09 o 
   5  10   2      112.76      101.43      9.71 o 
   6  10   2        1.02       -5.43      5.43 o 
   2  11   2        0.00        4.86      4.22 o 
   3  11   2       67.29       86.60      9.84 o 
   4  11   2      129.95      145.15     12.59 o 
  -5 -10   3       52.02       50.56      8.44 o 
  -4 -10   3        8.05        2.68      6.07 o 
  -3 -10   3       44.11       43.78      6.84 o 
  -2 -10   3        0.89        0.00      4.22 o 
  -1 -10   3        3.67        7.93      3.64 o 
   0 -10   3       24.95       29.79      4.31 o 
  -6  -9   3       19.85       19.11      5.69 o 
  -5  -9   3        0.09       -5.05      5.05 o 
  -4  -9   3       70.13       67.49      8.24 o 
  -3  -9   3        0.01       -2.30      3.26 o 
  -2  -9   3       77.72       81.94      8.12 o 
  -1  -9   3        3.20       -1.73      4.35 o 
   0  -9   3        0.44        3.63      3.11 o 
   1  -9   3       14.01       14.57      5.30 o 
   2  -9   3       69.09       85.13     10.10 o 
  -7  -8   3       17.61       22.75      6.01 o 
  -6  -8   3       49.33       45.57      7.67 o 
  -5  -8   3      238.81      216.99     12.27 o 
  -4  -8   3        0.39       -2.11      3.96 o 
  -3  -8   3      200.63      194.36     11.63 o 
  -2  -8   3       50.43       52.03      6.90 o 
  -1  -8   3      139.58      120.22      9.14 o 
   0  -8   3       27.41       28.06      3.61 o 
   1  -8   3       20.71       20.84      4.73 o 
   2  -8   3       11.06        5.37      5.18 o 
   3  -8   3       47.04       66.79      7.67 o 
  -7  -7   3      279.43      255.08     15.47 o 
  -6  -7   3      103.23       98.94      8.76 o 
  -5  -7   3       19.41       15.02      4.73 o 
  -4  -7   3      287.28      310.43     13.29 o 
  -3  -7   3      433.89      416.08     14.83 o 
  -2  -7   3      491.25      493.16     15.72 o 
  -1  -7   3       11.45       10.74      3.52 o 
   0  -7   3        9.02       13.23      2.80 o 
   1  -7   3       61.02       56.76      6.46 o 
   2  -7   3        0.28        3.07      3.32 o 
   3  -7   3       34.99       39.56      5.37 o 
   4  -7   3      167.48      170.65     12.53 o 
  -8  -6   3       50.39       47.42      8.24 o 
  -7  -6   3       59.56       52.47      7.93 o 
  -6  -6   3        9.60        0.51      4.92 o 
  -5  -6   3      309.52      300.97     12.91 o 
  -4  -6   3      348.79      354.02     13.17 o 
  -3  -6   3      873.55      855.93     19.05 o 
  -2  -6   3       25.58       26.97      4.54 o 
  -1  -6   3        8.55       10.99      3.71 o 
   0  -6   3        0.01        1.38      1.70 o 
   1  -6   3       17.03       10.48      4.22 o 
   2  -6   3      138.13      133.71      8.50 o 
   3  -6   3       13.88        7.54      5.24 o 
   4  -6   3       42.25       50.62      6.77 o 
   5  -6   3       25.04       35.73      6.39 o 
  -8  -5   3        0.01       -2.05      3.90 o 
  -7  -5   3       28.38       32.08      6.26 o 
  -6  -5   3        0.21       -4.41      4.41 o 
  -5  -5   3      393.52      375.43     13.74 o 
  -4  -5   3      290.01      265.82     10.74 o 
  -3  -5   3       55.05       45.95      5.18 o 
  -2  -5   3     1625.55     1658.69     23.71 o 
  -1  -5   3      347.72      343.86     10.80 o 
   0  -5   3       81.87       84.45      4.07 o 
   1  -5   3      296.11      304.55     10.87 o 
   2  -5   3       87.11       79.00      6.33 o 
   3  -5   3        5.36       11.31      3.58 o 
   4  -5   3        0.06        4.99      3.39 o 
   5  -5   3        0.77        4.03      3.52 o 
   6  -5   3      165.63      146.23     12.46 o 
  -8  -4   3       39.72       33.04      6.97 o 
  -7  -4   3       71.15       53.18      6.90 o 
  -6  -4   3      356.88      369.68     14.51 o 
  -5  -4   3      183.25      187.46      9.78 o 
  -4  -4   3       85.36       85.45      6.46 o 
  -3  -4   3     1054.16     1060.58     18.34 o 
  -2  -4   3       93.31       93.12      5.43 o 
  -1  -4   3       15.62       10.10      3.13 o 
   0  -4   3       99.25      128.30      4.45 o 
   1  -4   3      169.08      203.31      8.05 o 
   2  -4   3        7.67       12.97      2.81 o 
   3  -4   3     1354.83     1338.16     23.71 o 
   4  -4   3       30.19       25.18      5.05 o 
   5  -4   3       40.58       36.81      5.69 o 
   6  -4   3      126.62      130.00     10.29 o 
   7  -4   3      137.12      138.76     11.95 o 
  -8  -3   3       19.44       24.93      6.33 o 
  -7  -3   3       10.37       13.36      4.35 o 
  -6  -3   3       14.38        5.62      4.47 o 
  -5  -3   3      371.54      341.94     12.46 o 
  -4  -3   3      778.54      765.75     16.55 o 
  -3  -3   3        0.83        3.58      1.92 o 
  -2  -3   3        7.11        9.52      1.98 o 
  -1  -3   3      178.41      177.94      6.71 o 
   0  -3   3      231.64      255.97      5.44 o 
   1  -3   3       81.40       80.60      5.05 o 
   2  -3   3      975.89     1012.97     17.06 o 
   3  -3   3       87.59       90.37      6.33 o 
   4  -3   3       88.60       83.15      5.88 o 
   5  -3   3      193.93      201.20     10.42 o 
   6  -3   3      291.00      268.95     14.00 o 
   7  -3   3       69.05       63.79      9.20 o 
  -8  -2   3        0.65       -1.98      4.73 o 
  -7  -2   3        3.48        0.58      4.60 o 
  -6  -2   3      457.74      450.46     16.04 o 
  -5  -2   3      174.57      171.74      9.08 o 
  -4  -2   3      376.31      413.65     11.95 o 
  -3  -2   3       84.45       73.76      4.79 o 
  -2  -2   3      641.64      704.33     12.53 o 
  -1  -2   3     2980.20     2941.62     23.46 o 
   0  -2   3      773.81      838.00      8.70 o 
   1  -2   3        3.91        6.01      2.24 o 
   2  -2   3       34.56       32.08      3.39 o 
   3  -2   3       10.01        7.67      2.43 o 
   4  -2   3      422.99      393.07     12.27 o 
   5  -2   3      449.19      430.78     14.89 o 
   6  -2   3      379.31      372.81     14.70 o 
   7  -2   3        0.01        0.58      3.96 o 
  -8  -1   3        2.32       -3.39      4.73 o 
  -7  -1   3       56.05       30.74      6.52 o 
  -6  -1   3      140.32      123.48      8.56 o 
  -5  -1   3       56.09       52.41      5.37 o 
  -4  -1   3      414.08      409.17     11.70 o 
  -3  -1   3     2970.74     3137.33     28.70 o 
  -2  -1   3     1574.09     1592.85     18.09 o 
  -1  -1   3       19.78       19.94      2.62 o 
   0  -1   3      676.01      644.31      7.01 o 
   1  -1   3      387.48      378.18      7.99 o 
   2  -1   3        9.33       20.90      2.36 o 
   3  -1   3        5.68        8.95      2.11 o 
   4  -1   3     1429.13     1469.37     22.18 o 
   5  -1   3        7.51        3.07      3.32 o 
   6  -1   3      434.00      399.91     15.08 o 
   7  -1   3       61.92       62.38      6.65 o 
   8  -1   3       71.50       80.02      9.27 o 
  -8   0   3       60.64       72.61      8.63 o 
  -7   0   3       18.98       15.91      5.11 o 
  -6   0   3       85.24       86.99      7.86 o 
  -5   0   3      430.50      431.99     14.25 o 
  -4   0   3      275.20      289.08     10.42 o 
  -3   0   3      178.90      176.21      7.22 o 
  -2   0   3      637.96      613.06     11.31 o 
  -1   0   3      951.72      890.44     12.08 o 
   0   0   3      417.32      384.07     16.94 o 
   1   0   3     2900.27     2652.80     19.56 o 
   2   0   3     2259.88     2112.34     19.43 o 
   3   0   3        6.22        2.94      2.30 o 
   4   0   3      252.80      226.38      8.50 o 
   5   0   3      431.31      428.29     13.10 o 
   6   0   3       15.18        9.65      4.67 o 
   7   0   3      145.83      163.49     10.35 o 
   8   0   3       90.24       85.45      9.59 o 
  -7   1   3      108.76      100.09      9.33 o 
  -6   1   3       31.68       36.24      5.62 o 
  -5   1   3     1371.23     1393.00     25.89 o 
  -4   1   3      447.72      472.00     13.23 o 
  -3   1   3      422.47      405.47     10.99 o 
  -2   1   3     1621.11     1637.91     19.30 o 
  -1   1   3      548.07      566.53     10.03 o 
   0   1   3       60.24       52.87      2.19 o 
   1   1   3     1470.88     1467.52     14.57 o 
   2   1   3      248.88      223.19      6.39 o 
   3   1   3      473.61      477.37     10.42 o 
   4   1   3      164.14      138.37      6.33 o 
   5   1   3       39.47       39.05      4.67 o 
   6   1   3      210.89      190.21      9.65 o 
   7   1   3      129.47      126.23      9.14 o 
   8   1   3      145.54      150.84     10.67 o 
  -7   2   3        0.15       -5.82      5.82 o 
  -6   2   3       41.23       19.88      6.33 o 
  -5   2   3      279.25      269.72     12.27 o 
  -4   2   3      215.00      201.58      9.71 o 
  -3   2   3     1566.89     1561.92     22.63 o 
  -2   2   3       81.80       80.28      4.92 o 
  -1   2   3       16.70       14.44      2.24 o 
   0   2   3     1140.69     1135.79     13.10 o 
   1   2   3     4817.22     4867.47     28.19 o 
   2   2   3        0.05       -0.70      1.60 o 
   3   2   3      950.50     1034.57     15.34 o 
   4   2   3       13.63       16.04      3.00 o 
   5   2   3       43.34       41.10      4.67 o 
   6   2   3       14.56       14.00      4.09 o 
   7   2   3      288.51      302.44     13.55 o 
   8   2   3      109.15      118.56      9.65 o 
   9   2   3        0.15       -1.41      4.41 o 
  -7   3   3       19.42       24.54      6.84 o 
  -6   3   3       19.75       17.32      5.43 o 
  -5   3   3      334.41      331.90     14.38 o 
  -4   3   3      378.61      369.17     13.68 o 
  -3   3   3      246.56      247.73     10.03 o 
  -2   3   3      611.14      629.17     14.06 o 
  -1   3   3      171.98      175.00      6.90 o 
   0   3   3        0.19       -1.27      1.35 o 
   1   3   3        0.74        0.38      1.92 o 
   2   3   3      164.11      192.25      6.46 o 
   3   3   3       54.53       62.00      4.22 o 
   4   3   3       23.40       29.40      3.64 o 
   5   3   3      620.78      683.49     15.98 o 
   6   3   3      792.82      850.18     19.75 o 
   7   3   3       22.40       15.79      5.18 o 
   8   3   3        0.99       -4.47      4.47 o 
   9   3   3       31.67       39.37      7.48 o 
  -6   4   3      104.60      123.99     11.25 o 
  -5   4   3       17.80       22.11      5.18 o 
  -4   4   3      146.19      148.73      9.27 o 
  -3   4   3       17.12       14.25      4.03 o 
  -2   4   3      329.84      336.95     11.18 o 
  -1   4   3     1310.43     1314.89     20.00 o 
   0   4   3      328.39      346.70      8.31 o 
   1   4   3       16.16       10.48      2.56 o 
   2   4   3       22.62       14.25      3.13 o 
   3   4   3       37.75       28.83      3.77 o 
   4   4   3       46.93       41.10      4.41 o 
   5   4   3      544.19      596.19     15.28 o 
   6   4   3       78.57       84.69      7.22 o 
   7   4   3      410.81      451.87     16.68 o 
   8   4   3       47.03       51.26      7.41 o 
   9   4   3       32.37       37.96      7.03 o 
  -5   5   3       66.95       66.73      8.76 o 
  -4   5   3       91.17       96.25      9.08 o 
  -3   5   3       23.55       21.28      4.92 o 
  -2   5   3        1.40        3.52      2.94 o 
  -1   5   3        5.89        4.09      3.26 o 
   0   5   3      274.67      264.53      6.67 o 
   1   5   3        0.12        2.05      2.24 o 
   2   5   3      205.32      218.14      8.37 o 
   3   5   3      680.68      673.33     14.83 o 
   4   5   3       25.11       26.59      4.15 o 
   5   5   3       98.88      111.27      7.22 o 
   6   5   3      422.72      438.26     15.08 o 
   7   5   3      639.62      705.67     20.32 o 
   8   5   3        7.51        1.79      5.43 o 
   9   5   3       39.50       39.82      7.54 o 
  -5   6   3       47.78       48.25      8.63 o 
  -4   6   3       10.61       13.04      4.92 o 
  -3   6   3       13.79       15.47      4.54 o 
  -2   6   3       76.06       73.25      6.71 o 
  -1   6   3      226.04      220.18     10.42 o 
   0   6   3       20.99       18.66      2.71 o 
   1   6   3        9.78       14.12      3.45 o 
   2   6   3        7.88        0.00      3.64 o 
   3   6   3       57.67       60.97      5.30 o 
   4   6   3      228.82      222.99     10.03 o 
   5   6   3      483.13      496.03     15.53 o 
   6   6   3       42.28       46.91      6.01 o 
   7   6   3      145.41      158.31     10.42 o 
   8   6   3        2.25        8.12      4.09 o 
  -4   7   3       30.72       19.94      7.80 o 
  -3   7   3      106.57      112.55     10.16 o 
  -2   7   3      174.95      174.04     10.55 o 
  -1   7   3        0.64        3.26      3.07 o 
   0   7   3        7.31       10.97      3.00 o 
   1   7   3        3.21        6.52      3.58 o 
   2   7   3      106.02      114.28      8.05 o 
   3   7   3        9.42       10.10      3.32 o 
   4   7   3      164.17      162.53      9.14 o 
   5   7   3       21.31       17.58      4.86 o 
   6   7   3       10.92       14.89      4.86 o 
   7   7   3       33.41       40.39      7.54 o 
   8   7   3       53.11       60.08      7.41 o 
  -3   8   3       30.73       29.91      6.65 o 
  -2   8   3       48.36       41.22      7.67 o 
  -1   8   3       22.20       22.82      5.18 o 
   0   8   3       92.80      103.47      6.08 o 
   1   8   3      189.25      211.36     11.57 o 
   2   8   3       46.95       51.51      6.07 o 
   3   8   3       26.00       21.92      4.86 o 
   4   8   3      113.76      104.50      8.12 o 
   5   8   3       63.13       54.65      6.97 o 
   6   8   3       67.10       64.55      7.16 o 
   7   8   3       51.49       62.64      7.86 o 
   8   8   3       17.53       18.66      6.01 o 
  -2   9   3        8.17       -2.05      6.14 o 
  -1   9   3       10.20       15.02      5.30 o 
   0   9   3       69.10       76.97      7.00 o 
   1   9   3       12.98        4.99      5.50 o 
   2   9   3      164.47      177.17     11.06 o 
   3   9   3        7.72        0.51      4.22 o 
   4   9   3        0.50        3.32      3.58 o 
   5   9   3        1.23        5.75      3.90 o 
   6   9   3       38.08       40.78      6.97 o 
   7   9   3        6.42        2.05      5.82 o 
   0  10   3       35.53       42.87      5.19 o 
   1  10   3        0.01        0.00      3.83 o 
   2  10   3        0.80       -5.24      5.24 o 
   3  10   3        2.62        1.21      4.35 o 
   4  10   3       14.86       13.68      5.82 o 
   5  10   3        4.97        3.26      5.18 o 
   6  10   3        1.71        4.09      4.09 o 
   2  11   3        2.73        4.22      5.50 o 
   3  11   3        3.11        3.52      4.47 o 
   4  11   3        1.63        9.84      5.56 o 
  -4 -10   4        8.16       20.39      5.94 o 
  -3 -10   4      132.24      148.60     11.38 o 
  -2 -10   4        9.09        6.14      5.88 o 
  -1 -10   4       37.63       50.30      6.58 o 
  -5  -9   4       14.81       21.28      6.20 o 
  -4  -9   4       46.88       29.59      7.22 o 
  -3  -9   4        2.20       -1.21      4.86 o 
  -2  -9   4       23.50       22.75      5.18 o 
  -1  -9   4        1.07        3.00      3.58 o 
   0  -9   4      148.48      165.38      8.06 o 
   1  -9   4       84.08       72.35      9.01 o 
   2  -9   4       32.98       33.11      6.90 o 
  -6  -8   4       11.83        0.00      6.01 o 
  -5  -8   4       61.94       47.74      7.16 o 
  -4  -8   4        1.45        1.73      4.28 o 
  -3  -8   4       13.08       17.77      4.47 o 
  -2  -8   4       41.60       39.43      6.14 o 
  -1  -8   4        7.45        4.22      4.15 o 
   0  -8   4        0.10        0.97      3.15 o 
   1  -8   4       36.84       36.75      6.39 o 
   2  -8   4       35.47       38.41      5.56 o 
   3  -8   4        8.30        1.34      6.26 o 
  -7  -7   4        1.84        1.34      4.54 o 
  -6  -7   4       64.84       54.26      8.31 o 
  -5  -7   4        3.33        2.17      4.99 o 
  -4  -7   4       24.48       25.89      4.92 o 
  -3  -7   4        5.40        9.97      3.58 o 
  -2  -7   4       56.28       60.72      6.58 o 
  -1  -7   4       27.29       23.84      5.43 o 
   0  -7   4      738.89      720.11     27.16 o 
   1  -7   4       95.01       99.83      7.86 o 
   2  -7   4        2.95       -1.09      4.35 o 
   3  -7   4        0.15       -4.35      4.35 o 
   4  -7   4       54.59       62.51      8.24 o 
  -7  -6   4      216.83      197.56     14.12 o 
  -6  -6   4       57.39       52.98      6.46 o 
  -5  -6   4        9.98        7.09      4.73 o 
  -4  -6   4      295.06      291.83     12.53 o 
  -3  -6   4      397.93      404.06     14.25 o 
  -2  -6   4       42.61       45.83      6.07 o 
  -1  -6   4      514.06      474.56     14.70 o 
   0  -6   4        9.40        8.89      4.47 o 
   1  -6   4       30.79       34.45      5.11 o 
   2  -6   4       28.74       31.06      5.37 o 
   3  -6   4       97.14      100.98      8.82 o 
   4  -6   4       65.90       71.33      8.56 o 
   5  -6   4       14.60       16.04      5.88 o 
  -7  -5   4        0.63        8.05      4.03 o 
  -6  -5   4       24.50       36.11      5.82 o 
  -5  -5   4        1.83        1.92      3.20 o 
  -4  -5   4       52.71       53.05      6.07 o 
  -3  -5   4      260.73      289.02     10.99 o 
  -2  -5   4      943.02      949.37     18.92 o 
  -1  -5   4      110.64       93.83      6.39 o 
   0  -5   4       91.69       93.71      4.43 o 
   1  -5   4        0.82        4.79      2.43 o 
   2  -5   4      347.01      361.56     12.72 o 
   3  -5   4       11.45        7.80      4.60 o 
   4  -5   4      172.45      176.53     10.93 o 
   5  -5   4       39.98       43.14      7.03 o 
   6  -5   4        1.99        2.75      5.24 o 
  -8  -4   4       16.65       15.34      6.07 o 
  -7  -4   4      173.79      173.14     11.95 o 
  -6  -4   4        8.04        5.69      4.54 o 
  -5  -4   4        0.66        0.89      2.94 o 
  -4  -4   4      249.77      251.37     10.42 o 
  -3  -4   4      267.33      272.53     10.16 o 
  -2  -4   4        3.90       -0.64      2.88 o 
  -1  -4   4      239.29      251.44      9.01 o 
   0  -4   4       90.48       88.67      3.91 o 
   1  -4   4      638.04      612.23     14.57 o 
   2  -4   4     1057.66     1038.47     19.94 o 
   3  -4   4     1876.87     1792.46     28.51 o 
   4  -4   4      481.86      471.43     16.17 o 
   5  -4   4       17.75       27.42      5.18 o 
   6  -4   4        2.80        1.28      4.92 o 
  -8  -3   4      200.39      204.91     14.25 o 
  -7  -3   4        1.30        4.73      3.64 o 
  -6  -3   4        0.46       -2.56      2.81 o 
  -5  -3   4       27.81       13.29      4.99 o 
  -4  -3   4        5.85        8.76      3.32 o 
  -3  -3   4       44.52       52.03      4.79 o 
  -2  -3   4      282.21      293.36      9.20 o 
  -1  -3   4      612.94      624.18     12.85 o 
   0  -3   4      451.48      509.63     10.55 o 
   1  -3   4       12.18        6.97      2.24 o 
   2  -3   4      598.13      581.23     13.61 o 
   3  -3   4      465.65      450.65     13.49 o 
   4  -3   4       11.66       15.66      4.41 o 
   5  -3   4       75.43       66.41      6.46 o 
   6  -3   4       20.73       21.09      5.24 o 
   7  -3   4        0.55       -3.32      5.18 o 
  -8  -2   4        0.00       -4.86      6.14 o 
  -7  -2   4        0.23        4.15      3.58 o 
  -6  -2   4        5.93        7.03      3.07 o 
  -5  -2   4      288.13      268.25     11.44 o 
  -4  -2   4      132.62      124.89      7.35 o 
  -3  -2   4      257.45      210.40      8.37 o 
  -2  -2   4       91.23      111.98      5.56 o 
  -1  -2   4       69.53       74.65      4.54 o 
   0  -2   4      842.33      940.80     13.77 o 
   1  -2   4     6872.26     7110.45     40.71 o 
   2  -2   4       24.18       25.44      3.20 o 
   3  -2   4       33.77       31.89      3.90 o 
   4  -2   4        8.77        4.79      3.77 o 
   5  -2   4        2.05        6.14      3.13 o 
   6  -2   4       48.50       38.73      6.20 o 
   7  -2   4       22.34       26.52      5.50 o 
  -7  -1   4       12.60       13.29      4.60 o 
  -6  -1   4      215.60      238.14     12.40 o 
  -5  -1   4        0.43       -2.56      2.94 o 
  -4  -1   4        8.30        8.82      2.75 o 
  -3  -1   4      394.10      374.41     10.87 o 
  -2  -1   4      714.50      764.02     13.87 o 
  -1  -1   4     1444.22     1400.54     17.38 o 
   0  -1   4     1263.72     1224.20     11.03 o 
   1  -1   4     1460.91     1507.15     17.70 o 
   2  -1   4      121.18      134.60      5.82 o 
   3  -1   4      169.90      172.44      7.29 o 
   4  -1   4      626.95      596.70     14.76 o 
   5  -1   4       94.69       97.21      7.16 o 
   6  -1   4       11.81        0.96      4.35 o 
   7  -1   4      148.15      137.93     10.74 o 
   8  -1   4        1.14        8.18      4.09 o 
  -7   0   4      162.28      165.09     12.14 o 
  -6   0   4      110.35      113.38      9.08 o 
  -5   0   4      243.98      259.17     11.63 o 
  -4   0   4       40.79       49.34      4.67 o 
  -3   0   4      309.35      335.48     10.42 o 
  -2   0   4      445.42      470.47     10.99 o 
  -1   0   4     1341.85     1252.39     16.23 o 
   0   0   4       55.71       54.35      4.03 o 
   1   0   4      108.17       97.72      4.67 o 
   2   0   4      126.57      131.28      5.50 o 
   3   0   4     1932.93     1787.86     21.79 o 
   4   0   4        0.77        1.28      2.36 o 
   5   0   4       56.23       53.82      5.50 o 
   6   0   4       57.61       39.31      5.43 o 
   7   0   4        8.17        7.09      4.47 o 
   8   0   4       12.32        5.18      5.56 o 
  -7   1   4       55.30       50.81      7.80 o 
  -6   1   4       15.71       18.73      4.99 o 
  -5   1   4      251.72      232.45     11.82 o 
  -4   1   4      122.48      124.44      7.99 o 
  -3   1   4      321.42      309.21     10.35 o 
  -2   1   4      221.27      252.84      8.37 o 
  -1   1   4        7.51        6.46      1.92 o 
   0   1   4     1270.73     1164.83     10.74 o 
   1   1   4        4.76        3.90      1.66 o 
   2   1   4      149.33      118.82      5.24 o 
   3   1   4      370.34      362.77      9.59 o 
   4   1   4       13.22       11.31      2.88 o 
   5   1   4       97.91       86.99      5.94 o 
   6   1   4       71.84       86.67      6.71 o 
   7   1   4       67.30       55.54      6.77 o 
   8   1   4       53.03       61.48      7.99 o 
  -7   2   4      121.86      159.08     11.95 o 
  -6   2   4        1.88       -4.41      4.41 o 
  -5   2   4        9.10       17.26      4.47 o 
  -4   2   4        0.20        0.83      3.26 o 
  -3   2   4       11.04       16.11      3.32 o 
  -2   2   4       12.26       15.98      2.88 o 
  -1   2   4      275.21      265.24      8.37 o 
   0   2   4     1460.84     1423.18     40.65 o 
   1   2   4       97.68      120.35      5.24 o 
   2   2   4      369.16      340.79      8.82 o 
   3   2   4     1890.75     1925.84     22.24 o 
   4   2   4     1804.90     1893.44     24.03 o 
   5   2   4       16.07       18.22      3.64 o 
   6   2   4        0.44       -0.83      3.71 o 
   7   2   4       43.28       39.37      5.88 o 
   8   2   4        1.97        4.22      4.47 o 
  -6   3   4        9.92        8.82      5.43 o 
  -5   3   4       90.40       92.93      8.56 o 
  -4   3   4      587.78      564.55     17.45 o 
  -3   3   4      129.07      124.06      7.73 o 
  -2   3   4        4.50        2.56      2.56 o 
  -1   3   4       43.41       51.00      4.15 o 
   0   3   4      353.17      379.24      9.40 o 
   1   3   4        8.13        6.65      2.62 o 
   2   3   4     1333.37     1312.02     17.96 o 
   3   3   4        4.66        4.99      2.75 o 
   4   3   4        0.53        3.07      3.32 o 
   5   3   4       70.53       63.59      5.43 o 
   6   3   4       98.59      121.44      8.24 o 
   7   3   4       28.70       27.93      5.62 o 
   8   3   4        8.49        7.16      5.69 o 
   9   3   4        4.79        6.33      4.41 o 
  -6   4   4       20.70       19.75      6.65 o 
  -5   4   4        5.80       12.85      3.71 o 
  -4   4   4        3.91        1.02      3.32 o 
  -3   4   4       17.69       15.79      3.96 o 
  -2   4   4        1.03       -0.38      2.81 o 
  -1   4   4      215.82      235.84      9.46 o 
   0   4   4      404.42      435.48      8.38 o 
   1   4   4     8076.28     8563.98     48.38 o 
   2   4   4     1377.86     1464.01     20.39 o 
   3   4   4      166.55      151.48      7.22 o 
   4   4   4        0.04       -0.64      2.36 o 
   5   4   4      158.29      160.74      8.88 o 
   6   4   4       17.56       14.06      4.22 o 
   7   4   4       25.22       21.60      5.50 o 
   8   4   4       14.78       18.66      5.11 o 
   9   4   4        0.20        9.78      3.96 o 
  -5   5   4       13.13        6.39      5.11 o 
  -4   5   4        0.04       -1.09      3.77 o 
  -3   5   4       47.69       55.73      6.58 o 
  -2   5   4        0.02       -3.58      3.58 o 
  -1   5   4      358.82      387.06     12.65 o 
   0   5   4       43.91       34.90      3.10 o 
   1   5   4        2.79        5.37      2.88 o 
   2   5   4      237.94      263.26      9.46 o 
   3   5   4       14.66       11.76      3.52 o 
   4   5   4      359.03      372.68     12.14 o 
   5   5   4      152.84      154.16      8.63 o 
   6   5   4       59.71       63.91      7.41 o 
   7   5   4      156.47      178.70     11.06 o 
   8   5   4       52.67       52.15      7.67 o 
   9   5   4       19.62       19.81      6.20 o 
  -5   6   4       36.98       33.30      8.50 o 
  -4   6   4        5.02       -4.99      4.99 o 
  -3   6   4       25.49       31.51      5.11 o 
  -2   6   4       77.75       78.04      6.97 o 
  -1   6   4       28.16       36.81      5.18 o 
   0   6   4      126.80      114.93      5.31 o 
   1   6   4       24.77       19.17      4.22 o 
   2   6   4       93.73       98.87      6.77 o 
   3   6   4       44.29       46.47      4.79 o 
   4   6   4        5.66        7.93      3.58 o 
   5   6   4      134.79      142.14      9.20 o 
   6   6   4       55.45       53.30      7.41 o 
   7   6   4      168.46      156.59     10.87 o 
   8   6   4        0.01        3.20      4.03 o 
  -4   7   4        7.74       13.17      4.86 o 
  -3   7   4       17.19        0.64      5.43 o 
  -2   7   4        5.99        4.35      4.92 o 
  -1   7   4        0.76        4.92      3.13 o 
   0   7   4      281.65      282.26      8.65 o 
   1   7   4       63.51       67.43      6.65 o 
   2   7   4        0.82        5.43      3.26 o 
   3   7   4       25.50       25.89      4.92 o 
   4   7   4      346.55      355.74     14.19 o 
   5   7   4      126.50      125.59      8.88 o 
   6   7   4        1.42       -4.73      4.73 o 
   7   7   4       38.84       37.13      6.84 o 
   8   7   4        9.29       11.95      5.18 o 
  -3   8   4       47.58       57.39      8.95 o 
  -2   8   4        1.60       -3.71      5.30 o 
  -1   8   4        9.25        7.93      4.67 o 
   0   8   4        3.99       -1.62      2.80 o 
   1   8   4        1.24       -4.28      4.28 o 
   2   8   4        4.81       11.63      4.09 o 
   3   8   4      150.72      180.04     10.55 o 
   4   8   4       12.57       12.53      4.60 o 
   5   8   4       66.32       56.82      6.97 o 
   6   8   4       18.67       14.38      5.11 o 
   7   8   4        8.29       11.38      6.01 o 
   8   8   4        0.20        0.70      4.28 o 
  -2   9   4        0.38        8.50      5.18 o 
  -1   9   4        2.03        1.92      5.18 o 
   0   9   4       34.53       33.39      4.23 o 
   1   9   4        3.48        1.73      4.54 o 
   2   9   4       96.50       85.64      9.20 o 
   3   9   4        4.73       11.06      3.90 o 
   4   9   4       15.72       22.05      4.92 o 
   5   9   4       11.74       15.40      4.41 o 
   6   9   4        5.09        3.13      5.30 o 
   7   9   4       11.52       13.68      5.62 o 
   0  10   4        1.45        1.73      3.57 o 
   1  10   4       54.25       60.33      8.88 o 
   2  10   4       82.79       82.70      9.20 o 
   3  10   4       37.08       38.41      6.90 o 
   4  10   4       24.17       15.98      5.69 o 
   5  10   4       63.79       75.23      8.88 o 
   6  10   4        6.55        3.45      5.37 o 
  -5  -9   5        3.92        2.81      5.88 o 
  -4  -9   5       96.84      100.28      9.52 o 
  -3  -9   5       35.98       38.03      7.03 o 
  -2  -9   5        8.54       12.72      4.73 o 
  -1  -9   5        4.23       -6.07      6.07 o 
   0  -9   5        0.32       -2.72      4.63 o 
   1  -9   5        1.04        0.00      4.15 o 
  -6  -8   5        0.63        0.00      4.86 o 
  -5  -8   5      166.07      174.74     11.63 o 
  -4  -8   5       14.68       24.16      5.69 o 
  -3  -8   5      135.98      101.37      8.82 o 
  -2  -8   5       51.63       76.50      7.86 o 
  -1  -8   5       11.26       11.25      3.71 o 
   0  -8   5        6.12        6.04      3.04 o 
   1  -8   5       50.31       40.65      7.03 o 
   2  -8   5        6.75        4.54      5.75 o 
   3  -8   5       58.03       65.64      9.52 o 
  -6  -7   5       31.52       42.95      6.20 o 
  -5  -7   5       13.57       13.04      5.75 o 
  -4  -7   5       29.46       28.95      5.69 o 
  -3  -7   5      160.73      147.77     10.55 o 
  -2  -7   5      155.14      143.74      9.14 o 
  -1  -7   5       10.25        8.37      4.99 o 
   0  -7   5        6.43       -2.01      3.04 o 
   1  -7   5        9.87        9.01      4.47 o 
   2  -7   5       83.60       92.61      7.93 o 
   3  -7   5       33.05       45.00      6.65 o 
   4  -7   5        5.66       11.76      3.32 o 
  -7  -6   5       31.46       33.68      7.35 o 
  -6  -6   5        7.31        8.56      6.07 o 
  -5  -6   5      349.17      324.55     14.96 o 
  -4  -6   5       48.36       41.86      6.90 o 
  -3  -6   5       27.63       21.28      4.79 o 
  -2  -6   5      507.08      516.61     16.23 o 
  -1  -6   5       72.99       69.35      6.14 o 
   0  -6   5      127.04      101.81      5.83 o 
   1  -6   5        4.13        1.85      3.71 o 
   2  -6   5       63.79       57.20      7.09 o 
   3  -6   5       11.52        9.97      4.67 o 
   4  -6   5       18.99       18.53      5.43 o 
   5  -6   5       92.54       95.81      9.01 o 
  -7  -5   5       35.24       35.66      7.93 o 
  -6  -5   5      379.98      381.44     16.11 o 
  -5  -5   5       40.41       45.19      6.58 o 
  -4  -5   5        4.63        5.94      3.20 o 
  -3  -5   5      765.61      807.42     19.37 o 
  -2  -5   5      943.27      941.58     20.58 o 
  -1  -5   5      475.84      458.64     13.81 o 
   0  -5   5        3.28        3.26      2.26 o 
   1  -5   5      111.57      121.44      7.73 o 
   2  -5   5       48.21       40.01      5.69 o 
   3  -5   5        0.14        3.90      3.45 o 
   4  -5   5      204.90      204.65     11.95 o 
   5  -5   5       69.81       60.01      8.69 o 
  -7  -4   5       42.37       27.67      7.41 o 
  -6  -4   5        0.13        2.24      2.94 o 
  -5  -4   5      226.93      220.18     11.12 o 
  -4  -4   5        0.91       -2.17      3.52 o 
  -3  -4   5      932.87      865.90     18.92 o 
  -2  -4   5      567.29      544.67     14.64 o 
  -1  -4   5        2.00        4.67      2.75 o 
   0  -4   5       77.69       75.10      3.83 o 
   1  -4   5      281.88      266.20     10.29 o 
   2  -4   5       13.35       14.64      3.90 o 
   3  -4   5       47.86       43.14      6.14 o 
   4  -4   5        0.16        4.41      3.32 o 
   5  -4   5       60.36       63.15      7.67 o 
   6  -4   5        8.61       13.61      5.18 o 
  -7  -3   5       17.01       17.77      5.94 o 
  -6  -3   5       11.67       12.59      4.60 o 
  -5  -3   5       35.09       29.66      5.50 o 
  -4  -3   5      856.47      826.47     19.30 o 
  -3  -3   5       15.77       12.14      3.64 o 
  -2  -3   5     1375.15     1375.29     21.60 o 
  -1  -3   5     1319.30     1300.32     20.20 o 
   0  -3   5        6.38       10.60      2.08 o 
   1  -3   5       27.22       33.87      3.32 o 
   2  -3   5      182.75      181.58      8.69 o 
   3  -3   5       20.73       23.71      4.99 o 
   4  -3   5        1.08        6.20      3.64 o 
   5  -3   5       42.80       49.60      5.62 o 
   6  -3   5      112.31      113.96      9.52 o 
   7  -3   5      103.61      117.03     10.42 o 
  -7  -2   5      113.10      114.28      9.84 o 
  -6  -2   5       32.29       30.42      6.14 o 
  -5  -2   5      257.74      235.07     11.70 o 
  -4  -2   5       88.87       92.61      6.58 o 
  -3  -2   5      785.19      767.16     16.75 o 
  -2  -2   5      253.27      246.00      9.01 o 
  -1  -2   5      128.68      130.32      6.33 o 
   0  -2   5       32.41       39.09      2.75 o 
   1  -2   5      185.93      211.62      7.99 o 
   2  -2   5      712.09      679.72     14.64 o 
   3  -2   5      519.66      515.34     14.06 o 
   4  -2   5      299.54      275.15     11.31 o 
   5  -2   5       11.65       10.29      4.54 o 
   6  -2   5       49.36       53.62      6.33 o 
   7  -2   5      173.74      161.77     12.65 o 
  -7  -1   5        4.83       -1.28      5.37 o 
  -6  -1   5        2.08       -1.66      3.45 o 
  -5  -1   5      104.05      103.54      7.29 o 
  -4  -1   5      497.07      433.14     13.81 o 
  -3  -1   5      161.17      140.03      7.86 o 
  -2  -1   5       19.08       16.11      2.68 o 
  -1  -1   5       91.03       93.57      5.24 o 
   0  -1   5        3.55        1.35      3.13 o 
   1  -1   5       25.87       39.24      3.77 o 
   2  -1   5      283.81      260.96      8.63 o 
   3  -1   5      252.28      240.19      9.33 o 
   4  -1   5      166.69      137.86      7.93 o 
   5  -1   5       11.82        9.52      3.90 o 
   6  -1   5      335.29      310.88     13.61 o 
   7  -1   5      100.16      126.42      9.84 o 
   8  -1   5       36.92       51.83      7.73 o 
  -7   0   5       31.80       34.51      6.84 o 
  -6   0   5       48.52       58.23      7.35 o 
  -5   0   5      148.69      130.70      8.76 o 
  -4   0   5      158.95      179.34      9.46 o 
  -3   0   5      152.06      163.81      7.67 o 
  -2   0   5      383.24      402.72     11.31 o 
  -1   0   5      263.87      228.36      7.99 o 
   0   0   5      199.67      170.20     10.23 o 
   1   0   5      519.46      529.52     11.44 o 
   2   0   5      398.02      399.01     10.35 o 
   3   0   5       49.80       50.56      4.28 o 
   4   0   5      119.02      106.10      7.03 o 
   5   0   5      269.77      237.89     10.99 o 
   6   0   5      460.55      437.87     16.04 o 
   7   0   5      104.02       85.20      9.01 o 
   8   0   5        0.06        1.98      4.15 o 
  -7   1   5        0.27        0.00      4.15 o 
  -6   1   5      102.54      123.93     10.10 o 
  -5   1   5        2.32       -1.02      4.22 o 
  -4   1   5      589.02      580.78     16.62 o 
  -3   1   5      149.53      149.43      8.31 o 
  -2   1   5     2104.31     2006.63     25.31 o 
  -1   1   5      239.53      246.13      8.44 o 
   0   1   5      237.29      221.41      5.40 o 
   1   1   5       44.58       38.80      3.58 o 
   2   1   5      137.81      145.15      6.39 o 
   3   1   5        0.04        1.15      2.17 o 
   4   1   5      230.05      217.88      9.01 o 
   5   1   5      209.60      196.47      9.97 o 
   6   1   5       39.15       33.75      4.67 o 
   7   1   5      344.22      317.14     14.70 o 
   8   1   5       13.09       22.43      5.62 o 
  -6   2   5       17.05        9.97      5.88 o 
  -5   2   5       87.73       95.17      8.88 o 
  -4   2   5       14.77       11.31      5.30 o 
  -3   2   5      248.49      260.00     10.55 o 
  -2   2   5       31.47       33.62      4.54 o 
  -1   2   5      465.64      440.43     11.82 o 
   0   2   5      443.04      422.05      8.09 o 
   1   2   5      313.05      296.56      8.88 o 
   2   2   5       16.91       22.18      3.00 o 
   3   2   5      182.27      192.00      7.73 o 
   4   2   5       53.98       68.96      5.30 o 
   5   2   5      278.27      279.37     10.93 o 
   6   2   5       86.75       78.74      7.03 o 
   7   2   5      104.41      108.21      8.63 o 
   8   2   5       32.00       28.12      6.20 o 
  -6   3   5       24.46       32.66      5.69 o 
  -5   3   5      226.98      223.63     12.85 o 
  -4   3   5      431.66      405.15     15.66 o 
  -3   3   5       79.92       78.68      7.48 o 
  -2   3   5      612.03      575.54     15.34 o 
  -1   3   5      274.17      261.85      9.65 o 
   0   3   5       96.34      104.10      4.15 o 
   1   3   5       78.66       89.61      5.43 o 
   2   3   5      206.04      210.28      7.93 o 
   3   3   5      622.18      596.25     13.87 o 
   4   3   5      118.68      108.08      6.77 o 
   5   3   5       20.55       22.88      4.41 o 
   6   3   5        3.42        5.43      3.13 o 
   7   3   5      133.76      141.95     10.10 o 
   8   3   5       39.69       42.06      7.03 o 
  -5   4   5        0.49       -3.71      5.05 o 
  -4   4   5      158.77      143.61     10.48 o 
  -3   4   5      265.29      265.31     11.95 o 
  -2   4   5      269.23      265.24     11.18 o 
  -1   4   5       29.59       29.14      4.47 o 
   0   4   5        0.21       -1.93      1.93 o 
   1   4   5     2421.90     2451.92     28.19 o 
   2   4   5      560.02      599.45     14.06 o 
   3   4   5       27.99       31.25      3.77 o 
   4   4   5      169.55      192.76      9.20 o 
   5   4   5       41.56       44.68      5.82 o 
   6   4   5        0.15        4.15      3.32 o 
   7   4   5       91.68      113.00      8.63 o 
   8   4   5      103.59      117.92     10.42 o 
  -5   5   5        4.26        3.39      4.92 o 
  -4   5   5      147.51      167.84     11.25 o 
  -3   5   5       71.90       55.22      7.22 o 
  -2   5   5      121.99      130.58      8.37 o 
  -1   5   5       17.78       21.41      3.71 o 
   0   5   5      148.29      153.43      5.76 o 
   1   5   5       27.76       21.60      4.28 o 
   2   5   5        0.06        4.47      2.56 o 
   3   5   5        0.98        0.38      3.20 o 
   4   5   5        1.70       -2.68      3.39 o 
   5   5   5       10.40       10.23      4.03 o 
   6   5   5      369.39      360.34     14.57 o 
   7   5   5       65.30       69.41      8.12 o 
   8   5   5        0.59        6.33      4.03 o 
  -4   6   5        2.59        9.84      3.77 o 
  -3   6   5      117.83      102.71      9.46 o 
  -2   6   5       32.24       28.19      5.37 o 
  -1   6   5      214.24      222.61     10.99 o 
   0   6   5       73.50       82.09      5.27 o 
   1   6   5       49.23       35.60      5.82 o 
   2   6   5       49.67       55.73      5.75 o 
   3   6   5        0.22        3.58      2.68 o 
   4   6   5        7.77        5.94      3.90 o 
   5   6   5      138.41      138.05      9.20 o 
   6   6   5       15.71       16.36      5.05 o 
   7   6   5      214.68      223.89     12.85 o 
   8   6   5       36.97       38.54      6.58 o 
  -3   7   5        6.27        3.26      5.18 o 
  -2   7   5        2.60        4.03      3.77 o 
  -1   7   5        0.88        4.73      3.77 o 
   0   7   5       25.59       30.59      3.77 o 
   1   7   5      131.78      117.60      8.88 o 
   2   7   5      194.43      194.87     10.48 o 
   3   7   5       78.86       82.64      6.97 o 
   4   7   5        1.07        4.22      4.09 o 
   5   7   5        0.49       -1.02      4.22 o 
   6   7   5       27.36       21.41      5.82 o 
   7   7   5      304.25      297.39     15.02 o 
   8   7   5       58.62       53.24      8.37 o 
  -2   8   5        0.77        4.60      4.86 o 
  -1   8   5       69.38       68.13      8.12 o 
   0   8   5        3.72        6.14      3.09 o 
   1   8   5       10.11       10.55      4.54 o 
   2   8   5       21.32       18.41      5.43 o 
   3   8   5        6.71        1.53      3.83 o 
   4   8   5        1.40       -4.73      4.73 o 
   5   8   5      235.02      239.80     13.23 o 
   6   8   5       17.41       11.31      5.30 o 
   7   8   5       47.73       38.48      8.56 o 
  -1   9   5        9.13        8.82      6.01 o 
   0   9   5        0.00       -1.09      2.92 o 
   1   9   5        3.13        3.00      4.86 o 
   2   9   5       24.84       38.48      6.52 o 
   3   9   5        5.63        8.12      4.35 o 
   4   9   5       17.32        5.30      5.30 o 
   5   9   5       18.80        7.35      5.43 o 
   6   9   5        2.45        3.26      5.24 o 
   7   9   5        4.88        0.70      6.26 o 
   1  10   5       64.90       65.51      8.37 o 
   2  10   5       61.36       60.85      8.31 o 
   3  10   5        3.98        5.24      5.37 o 
   4  10   5       11.70       21.79      5.69 o 
   5  10   5        0.01        2.75      4.92 o 
  -3  -9   6        1.80        8.24      6.07 o 
  -2  -9   6       93.57       98.36     10.16 o 
  -1  -9   6       82.51       91.97      9.97 o 
   0  -9   6        1.99       -1.07      3.01 o 
  -5  -8   6        1.15       -5.56      6.01 o 
  -4  -8   6       10.58        7.16      5.94 o 
  -3  -8   6      136.91      145.85     11.31 o 
  -2  -8   6       35.16       24.86      5.88 o 
  -1  -8   6       41.71       51.45      6.33 o 
   0  -8   6       29.54       37.58      4.33 o 
   1  -8   6       72.13       69.15      8.50 o 
   2  -8   6      105.52      111.34     10.23 o 
  -6  -7   6       62.07       71.33      9.20 o 
  -5  -7   6        0.34       -5.56      5.56 o 
  -4  -7   6       33.59       26.08      6.07 o 
  -3  -7   6       18.00       17.38      5.50 o 
  -2  -7   6       10.36       10.29      4.03 o 
  -1  -7   6       33.52       23.07      5.75 o 
   0  -7   6      134.20      130.44      7.22 o 
   1  -7   6      181.75      182.28     11.57 o 
   2  -7   6      121.15      123.74     10.35 o 
   3  -7   6       83.51       91.91      9.59 o 
  -6  -6   6        0.61       -0.64      3.90 o 
  -5  -6   6       12.29       12.53      5.18 o 
  -4  -6   6      162.32      171.10     11.06 o 
  -3  -6   6       44.75       46.21      6.39 o 
  -2  -6   6       61.92       51.45      7.41 o 
  -1  -6   6       35.50       37.71      4.99 o 
   0  -6   6        0.02       -0.18      2.51 o 
   1  -6   6       12.97       20.71      5.24 o 
   2  -6   6      139.27      143.10     10.16 o 
   3  -6   6        0.10       -2.36      4.41 o 
   4  -6   6       13.69       18.85      5.50 o 
  -6  -5   6       94.87      100.60      9.84 o 
  -5  -5   6       36.41       38.09      5.37 o 
  -4  -5   6       45.08       37.96      6.84 o 
  -3  -5   6        8.80        6.52      3.96 o 
  -2  -5   6        0.51       -4.03      4.03 o 
  -1  -5   6        0.03       -0.45      2.75 o 
   0  -5   6      338.46      326.56     17.32 o 
   1  -5   6      645.52      650.07     18.60 o 
   2  -5   6        8.52        2.88      3.71 o 
   3  -5   6       35.75       46.21      5.56 o 
   4  -5   6       48.42       39.18      7.16 o 
   5  -5   6       55.30       71.01      7.73 o 
  -7  -4   6      226.44      208.81     14.51 o 
  -6  -4   6      164.76      142.59     11.89 o 
  -5  -4   6        7.84        7.48      4.79 o 
  -4  -4   6      128.95      119.90      8.37 o 
  -3  -4   6        3.35        8.18      2.81 o 
  -2  -4   6      307.33      303.27     11.57 o 
  -1  -4   6      774.21      773.23     17.90 o 
   0  -4   6      192.31      179.21      6.38 o 
   1  -4   6       20.25       10.67      4.15 o 
   2  -4   6        3.94        3.39      2.81 o 
   3  -4   6      123.65      112.55      8.63 o 
   4  -4   6       95.38       91.08      9.01 o 
   5  -4   6       84.59       66.79      8.12 o 
   6  -4   6       14.24       23.78      5.94 o 
  -7  -3   6       34.95       34.13      8.24 o 
  -6  -3   6       17.68       30.87      5.75 o 
  -5  -3   6       27.37       30.04      5.62 o 
  -4  -3   6       51.07       47.30      5.94 o 
  -3  -3   6       14.25       18.60      3.90 o 
  -2  -3   6      665.15      645.14     16.17 o 
  -1  -3   6       20.53       19.81      3.77 o 
   0  -3   6      239.09      226.72      6.64 o 
   1  -3   6        0.67       -1.41      2.62 o 
   2  -3   6       70.76       67.24      5.94 o 
   3  -3   6      546.08      495.07     15.72 o 
   4  -3   6      127.84      110.95      8.05 o 
   5  -3   6        1.52        1.60      3.64 o 
   6  -3   6       23.08       34.96      6.39 o 
  -7  -2   6       62.68       65.58      8.37 o 
  -6  -2   6      129.14      127.00      9.91 o 
  -5  -2   6       44.23       48.57      5.82 o 
  -4  -2   6      122.18      118.94      8.24 o 
  -3  -2   6       51.76       49.09      5.56 o 
  -2  -2   6      130.36      143.49      7.86 o 
  -1  -2   6        0.58        2.56      2.30 o 
   0  -2   6      624.68      606.36     14.44 o 
   1  -2   6      117.83       92.04      5.94 o 
   2  -2   6      264.40      246.58      9.52 o 
   3  -2   6     1445.49     1411.60     24.22 o 
   4  -2   6     1758.14     1744.39     29.40 o 
   5  -2   6       32.77       26.52      5.62 o 
   6  -2   6        9.37       10.99      4.28 o 
   7  -2   6        6.51       -1.34      5.82 o 
  -7  -1   6       37.84       35.28      8.05 o 
  -6  -1   6        3.70       -4.54      4.54 o 
  -5  -1   6       30.50       32.34      5.69 o 
  -4  -1   6       17.01       20.77      3.71 o 
  -3  -1   6       22.39       26.14      4.03 o 
  -2  -1   6      276.91      293.04     10.48 o 
  -1  -1   6        1.77        7.99      2.30 o 
   0  -1   6      816.30      800.22     11.18 o 
   1  -1   6       64.64       64.23      5.18 o 
   2  -1   6      419.98      392.56     11.82 o 
   3  -1   6      440.59      422.28     12.97 o 
   4  -1   6      182.65      178.38      9.27 o 
   5  -1   6       12.80       19.11      4.09 o 
   6  -1   6       47.99       44.87      6.20 o 
   7  -1   6       35.35       37.07      6.65 o 
  -6   0   6        0.02       -2.43      3.45 o 
  -5   0   6       36.87       41.48      5.94 o 
  -4   0   6      119.43      106.93      7.99 o 
  -3   0   6      220.88      170.71      9.01 o 
  -2   0   6       55.00       74.33      5.69 o 
  -1   0   6       34.43       38.92      3.96 o 
   0   0   6        6.21        4.30      1.83 o 
   1   0   6     2365.03     2364.42     26.52 o 
   2   0   6     1209.99     1232.83     19.81 o 
   3   0   6        3.59        1.34      3.00 o 
   4   0   6       32.68       29.98      4.67 o 
   5   0   6        0.24       -2.62      2.62 o 
   6   0   6       42.63       45.57      5.88 o 
   7   0   6        6.14       -1.21      5.18 o 
   8   0   6       12.03        6.97      5.30 o 
  -6   1   6       79.40       82.70      8.88 o 
  -5   1   6       87.51       83.09      8.05 o 
  -4   1   6       34.05       38.92      5.75 o 
  -3   1   6      153.91      153.46      8.18 o 
  -2   1   6      232.93      257.00      9.91 o 
  -1   1   6       12.45       12.46      2.75 o 
   0   1   6      456.25      428.59     10.03 o 
   1   1   6      758.05      751.18     15.08 o 
   2   1   6       23.76       22.05      3.58 o 
   3   1   6      103.03       83.09      6.01 o 
   4   1   6       49.22       41.48      4.47 o 
   5   1   6      368.45      329.79     12.97 o 
   6   1   6        1.11       -3.96      3.96 o 
   7   1   6       52.87       48.83      7.86 o 
   8   1   6       41.73       45.44      7.54 o 
  -6   2   6       30.46       30.81      5.82 o 
  -5   2   6      234.29      211.23     13.10 o 
  -4   2   6       39.03       32.28      5.82 o 
  -3   2   6        6.75       11.12      2.62 o 
  -2   2   6      503.42      504.85     14.70 o 
  -1   2   6      122.70      115.17      7.16 o 
   0   2   6       12.79        8.63      2.25 o 
   1   2   6       26.29       27.29      3.77 o 
   2   2   6      176.79      174.10      7.41 o 
   3   2   6      255.46      228.75      9.46 o 
   4   2   6      341.62      331.33     11.63 o 
   5   2   6        4.67       -1.66      3.45 o 
   6   2   6       24.15       17.90      5.05 o 
   7   2   6       41.81       34.26      6.20 o 
   8   2   6        8.85        5.88      5.18 o 
  -5   3   6       14.94        9.27      5.75 o 
  -4   3   6      266.79      264.03     13.81 o 
  -3   3   6        6.58        7.86      2.94 o 
  -2   3   6       51.96       45.76      5.75 o 
  -1   3   6       10.77       13.68      3.20 o 
   0   3   6       91.85       97.26      4.43 o 
   1   3   6       71.81       68.77      5.56 o 
   2   3   6       91.63       82.70      5.88 o 
   3   3   6       27.16       20.58      3.64 o 
   4   3   6       69.43       71.90      6.20 o 
   5   3   6       47.27       40.46      5.18 o 
   6   3   6        0.09        1.47      4.03 o 
   7   3   6      101.70       87.63      9.01 o 
   8   3   6        3.69       -1.92      4.35 o 
  -5   4   6        1.12        1.34      3.39 o 
  -4   4   6        0.51        3.45      4.28 o 
  -3   4   6       21.23       22.24      4.67 o 
  -2   4   6        0.12        4.03      2.56 o 
  -1   4   6      100.07      105.20      7.48 o 
   0   4   6        8.70        8.63      2.10 o 
   1   4   6       51.55       52.86      5.11 o 
   2   4   6       76.78       78.87      6.14 o 
   3   4   6      372.82      374.41     12.14 o 
   4   4   6      796.38      853.44     19.17 o 
   5   4   6      173.24      150.13      8.63 o 
   6   4   6        5.44        4.92      4.09 o 
   7   4   6        0.00       -3.96      4.09 o 
   8   4   6       78.40       72.41      8.63 o 
  -4   5   6       25.72       26.59      6.77 o 
  -3   5   6       82.24       88.07      9.01 o 
  -2   5   6       17.46       11.38      4.86 o 
  -1   5   6        0.54        4.92      2.88 o 
   0   5   6        4.92       10.19      5.72 o 
   1   5   6       16.70       19.43      4.79 o 
   2   5   6      307.58      307.81     11.89 o 
   3   5   6      147.94      140.48      8.24 o 
   4   5   6       15.93       14.64      3.83 o 
   5   5   6       27.87       27.04      5.11 o 
   6   5   6       11.19        6.65      5.05 o 
   7   5   6       45.45       64.23      7.54 o 
   8   5   6        2.73        5.24      6.14 o 
  -4   6   6        4.00        4.15      5.37 o 
  -3   6   6        0.93        8.05      3.45 o 
  -2   6   6        6.06       -2.24      4.35 o 
  -1   6   6       83.96       95.10      7.93 o 
   0   6   6        5.82        5.85      3.26 o 
   1   6   6      563.66      578.61     17.26 o 
   2   6   6     1391.40     1301.79     25.44 o 
   3   6   6       49.48       44.80      6.07 o 
   4   6   6       61.08       66.60      6.26 o 
   5   6   6       72.35       83.02      7.73 o 
   6   6   6       41.12       41.10      6.46 o 
   7   6   6        0.08       -4.99      4.99 o 
   8   6   6        0.90        8.12      5.50 o 
  -3   7   6        0.02       -5.11      5.11 o 
  -2   7   6        8.58        1.85      3.83 o 
  -1   7   6        5.85        1.73      3.77 o 
   0   7   6      101.21      110.77      6.58 o 
   1   7   6       20.14       21.35      5.05 o 
   2   7   6       67.58       70.11      7.80 o 
   3   7   6       46.43       56.31      6.52 o 
   4   7   6       18.03       13.04      5.56 o 
   5   7   6       42.10       53.82      6.65 o 
   6   7   6       45.19       51.39      6.90 o 
   7   7   6       49.48       45.83      9.08 o 
   8   7   6      101.20       84.88     10.67 o 
  -2   8   6        0.68       -2.11      5.24 o 
  -1   8   6        7.42        9.52      4.54 o 
   0   8   6        8.26       11.59      3.87 o 
   1   8   6       19.75       17.96      5.56 o 
   2   8   6        4.53       -2.17      4.47 o 
   3   8   6       13.54       -3.83      5.94 o 
   4   8   6       26.87       30.61      5.50 o 
   5   8   6        8.57       10.48      4.92 o 
   6   8   6      118.67      115.43      9.91 o 
   7   8   6       41.00       33.87      8.82 o 
   0   9   6       19.20       15.76      4.50 o 
   1   9   6        7.34        1.92      3.64 o 
   2   9   6       17.56       21.54      5.82 o 
   3   9   6        7.29        3.64      4.22 o 
   4   9   6       43.97       63.79      7.93 o 
   5   9   6       54.22       68.71      8.31 o 
   6   9   6        9.11        0.70      5.30 o 
   2  10   6        7.19        2.11      5.50 o 
   3  10   6       17.03       31.51      6.84 o 
   4  10   6        0.14       -3.45      4.86 o 
  -4  -8   7        7.02        0.70      4.28 o 
  -3  -8   7       97.52      121.63     10.80 o 
  -2  -8   7      158.51      169.24     12.65 o 
  -1  -8   7        4.22       -2.62      6.46 o 
   0  -8   7        7.95        8.87      3.31 o 
   1  -8   7        0.88       -4.41      4.41 o 
  -5  -7   7       86.21       91.46      9.59 o 
  -4  -7   7       66.19       78.10      8.69 o 
  -3  -7   7       83.91       92.99      8.37 o 
  -2  -7   7       37.28       41.42      6.77 o 
  -1  -7   7       29.36       35.79      5.43 o 
   0  -7   7        2.89        9.86      3.29 o 
   1  -7   7       28.46       24.10      6.52 o 
   2  -7   7       20.08       35.98      7.03 o 
   3  -7   7       64.87       71.77      8.82 o 
  -5  -6   7       82.72       85.01      9.14 o 
  -4  -6   7       76.02       71.77      8.44 o 
  -3  -6   7       44.52       49.28      6.07 o 
  -2  -6   7      304.12      309.60     14.19 o 
  -1  -6   7        0.15        4.73      2.75 o 
   0  -6   7        1.70        1.31      2.82 o 
   1  -6   7       74.50       60.14      7.41 o 
   2  -6   7        4.26        4.67      3.90 o 
   3  -6   7       16.24       30.36      5.56 o 
   4  -6   7       56.41       74.08      9.40 o 
  -6  -5   7       82.85       83.34      9.40 o 
  -5  -5   7        9.10        6.77      4.73 o 
  -4  -5   7       14.74       13.42      4.73 o 
  -3  -5   7      228.42      211.62     11.57 o 
  -2  -5   7        0.04        1.47      3.26 o 
  -1  -5   7       89.13      100.02      7.73 o 
   0  -5   7       12.77        5.95      2.87 o 
   1  -5   7      143.69      138.25      9.59 o 
   2  -5   7        0.79        3.13      3.83 o 
   3  -5   7       78.21       85.26      8.12 o 
   4  -5   7        2.59       -0.64      4.03 o 
   5  -5   7       21.16       22.31      6.46 o 
  -6  -4   7        0.86        5.30      4.41 o 
  -5  -4   7      156.34      160.68     11.06 o 
  -4  -4   7      132.50      139.20      9.59 o 
  -3  -4   7        1.83        0.96      3.20 o 
  -2  -4   7      244.23      251.88     11.57 o 
  -1  -4   7      116.12      118.50      7.99 o 
   0  -4   7      296.74      274.87      8.59 o 
   1  -4   7       30.62       23.07      4.41 o 
   2  -4   7        6.08        3.77      4.35 o 
   3  -4   7       14.32       13.87      4.92 o 
   4  -4   7        1.49       -1.15      3.83 o 
   5  -4   7       21.85       13.36      6.14 o 
  -6  -3   7      135.54      125.78     10.67 o 
  -5  -3   7      151.08      140.16     10.55 o 
  -4  -3   7       39.15       42.76      6.26 o 
  -3  -3   7       15.54       15.59      4.03 o 
  -2  -3   7     1320.82     1297.64     24.73 o 
  -1  -3   7      703.07      710.02     17.83 o 
   0  -3   7       85.14       75.94      4.53 o 
   1  -3   7       27.14       26.20      3.77 o 
   2  -3   7      159.64      156.01      8.88 o 
   3  -3   7        4.97        0.45      2.81 o 
   4  -3   7       53.36       62.70      7.22 o 
   5  -3   7      192.10      162.34     12.02 o 
   6  -3   7        1.96       -0.64      4.79 o 
  -6  -2   7        1.93        2.56      4.67 o 
  -5  -2   7       19.31       18.66      4.92 o 
  -4  -2   7      140.27      122.91      8.95 o 
  -3  -2   7      259.16      221.33     10.67 o 
  -2  -2   7      666.26      607.18     16.81 o 
  -1  -2   7      154.50      144.70      8.18 o 
   0  -2   7       70.22       61.96      4.06 o 
   1  -2   7        0.48        0.38      2.75 o 
   2  -2   7      343.87      344.05     12.46 o 
   3  -2   7       95.24       92.87      7.48 o 
   4  -2   7       81.55       64.94      6.71 o 
   5  -2   7       12.33        9.71      4.41 o 
   6  -2   7       13.78       18.47      5.43 o 
   7  -2   7        4.35        8.44      5.18 o 
  -6  -1   7       24.85       30.55      6.52 o 
  -5  -1   7        0.45        3.39      3.39 o 
  -4  -1   7      287.95      267.41     12.85 o 
  -3  -1   7       71.36       71.84      6.58 o 
  -2  -1   7       39.20       39.31      4.86 o 
  -1  -1   7     1627.47     1513.28     24.48 o 
   0  -1   7       37.40       39.52      3.27 o 
   1  -1   7       19.35       12.91      4.22 o 
   2  -1   7       32.57       41.80      4.86 o 
   3  -1   7       31.33       25.95      5.37 o 
   4  -1   7        2.35       -0.45      5.11 o 
   5  -1   7       49.59       49.60      6.97 o 
   6  -1   7        1.07       -2.88      4.54 o 
   7  -1   7      122.45      100.92     10.74 o 
  -6   0   7        5.56       15.28      5.11 o 
  -5   0   7       38.61       34.71      6.65 o 
  -4   0   7       94.47       78.10      7.41 o 
  -3   0   7      132.98      125.21      8.24 o 
  -2   0   7      633.96      620.79     16.43 o 
  -1   0   7        5.16        5.37      2.88 o 
   0   0   7        2.95        4.72      1.88 o 
   1   0   7       96.89       89.42      6.26 o 
   2   0   7      514.07      479.80     13.81 o 
   3   0   7       20.94       21.28      3.77 o 
   4   0   7      464.51      461.58     15.15 o 
   5   0   7        0.63       -3.39      4.22 o 
   6   0   7        4.70        7.16      3.83 o 
   7   0   7       59.25       65.13      7.93 o 
  -6   1   7        4.66        4.15      5.37 o 
  -5   1   7        9.23        6.58      4.35 o 
  -4   1   7      292.59      293.56     13.87 o 
  -3   1   7       70.27       59.38      6.58 o 
  -2   1   7       18.73       23.46      4.41 o 
  -1   1   7        4.38       11.38      3.26 o 
   0   1   7        2.39        4.10      1.62 o 
   1   1   7       65.49       58.16      4.92 o 
   2   1   7       10.05        8.63      3.52 o 
   3   1   7      160.14      157.23      8.63 o 
   4   1   7        2.95        3.26      3.26 o 
   5   1   7        0.30        0.45      3.64 o 
   6   1   7       84.70       92.42      8.56 o 
   7   1   7       97.34      102.52      9.33 o 
   8   1   7       24.50       21.73      7.35 o 
  -5   2   7       22.49       29.53      6.71 o 
  -4   2   7       15.35       21.92      5.18 o 
  -3   2   7       99.60      102.33      7.93 o 
  -2   2   7      106.75      112.30      8.12 o 
  -1   2   7       17.28       26.46      4.35 o 
   0   2   7      410.71      403.12      8.99 o 
   1   2   7      219.96      224.85      9.40 o 
   2   2   7       75.66       70.18      5.30 o 
   3   2   7        0.45        1.09      2.49 o 
   4   2   7        2.58       -1.21      3.07 o 
   5   2   7       32.36       21.99      4.92 o 
   6   2   7      206.85      217.88     11.18 o 
   7   2   7      136.86      136.71     10.23 o 
   8   2   7       33.03       37.01      5.82 o 
  -5   3   7       17.46        9.33      5.75 o 
  -4   3   7       54.29       62.51      7.67 o 
  -3   3   7      199.61      207.34     11.50 o 
  -2   3   7      609.23      574.33     17.83 o 
  -1   3   7      222.08      224.46     10.48 o 
   0   3   7      163.91      175.11      6.13 o 
   1   3   7      100.46      104.31      7.03 o 
   2   3   7        4.24        5.50      3.20 o 
   3   3   7       58.60       60.65      5.88 o 
   4   3   7       60.26       58.61      5.82 o 
   5   3   7       74.56       74.78      6.39 o 
   6   3   7       23.89       20.32      5.37 o 
   7   3   7      109.51       96.64      9.65 o 
   8   3   7       51.42       36.62      7.41 o 
  -4   4   7       23.64       25.76      5.75 o 
  -3   4   7       30.48       38.28      5.18 o 
  -2   4   7       23.34       23.26      4.79 o 
  -1   4   7       80.80       86.35      7.29 o 
   0   4   7      176.77      166.53      6.39 o 
   1   4   7        8.28        7.93      3.13 o 
   2   4   7      110.90      116.71      7.35 o 
   3   4   7        9.86        7.73      3.71 o 
   4   4   7       42.09       53.24      5.94 o 
   5   4   7        4.60        4.73      4.28 o 
   6   4   7      137.42      145.72      9.52 o 
   7   4   7        9.76       21.54      4.67 o 
   8   4   7       14.27       10.87      6.58 o 
  -4   5   7       90.32       89.99      9.71 o 
  -3   5   7       67.03       66.02      8.82 o 
  -2   5   7       34.96       41.80      6.77 o 
  -1   5   7      212.17      227.66     12.53 o 
   0   5   7        7.67        5.85      2.64 o 
   1   5   7       23.32       13.49      4.92 o 
   2   5   7       45.31       41.10      5.94 o 
   3   5   7       54.69       63.72      6.52 o 
   4   5   7        5.68        0.00      4.22 o 
   5   5   7        1.59        7.48      4.15 o 
   6   5   7        0.77        3.83      3.07 o 
   7   5   7        5.42       17.19      4.92 o 
   8   5   7       21.17       27.61      6.71 o 
  -3   6   7       69.37       61.17      8.95 o 
  -2   6   7       93.02      100.66     10.16 o 
  -1   6   7       16.67       30.04      5.24 o 
   0   6   7       11.39        9.67      3.05 o 
   1   6   7      271.78      277.13     12.46 o 
   2   6   7      575.14      584.94     18.15 o 
   3   6   7       80.81       95.36      8.18 o 
   4   6   7       56.69       64.94      7.09 o 
   5   6   7        0.61        8.44      3.58 o 
   6   6   7        0.18        3.45      3.45 o 
   7   6   7       11.08       10.80      5.56 o 
  -2   7   7       29.04       20.58      6.97 o 
  -1   7   7        7.93        6.71      6.14 o 
   0   7   7        6.22        3.15      7.93 o 
   1   7   7       21.64       27.48      5.82 o 
   2   7   7       24.31       15.21      6.14 o 
   3   7   7       33.36       43.65      6.26 o 
   4   7   7       16.99       29.72      5.18 o 
   5   7   7        0.42        2.88      3.07 o 
   6   7   7       15.24       22.05      6.39 o 
   7   7   7       57.05       46.21      9.20 o 
  -1   8   7       37.57       48.89      7.22 o 
   0   8   7       28.33       26.17      4.32 o 
   1   8   7        0.36       -1.79      4.99 o 
   2   8   7        4.02       -4.99      4.99 o 
   3   8   7        9.19        7.61      4.99 o 
   4   8   7        7.50        5.94      4.73 o 
   5   8   7        8.13       12.40      4.86 o 
   6   8   7        3.27        0.00      4.86 o 
   1   9   7       35.32       40.52      7.41 o 
   2   9   7        1.76        1.98      4.92 o 
   3   9   7        7.22        6.46      5.18 o 
   4   9   7        8.30       12.46      5.11 o 
   5   9   7        9.85       13.55      6.07 o 
  -1  -8   8       41.74       31.19      6.77 o 
  -4  -7   8       17.99       23.97      6.14 o 
  -3  -7   8        0.02       -4.03      4.67 o 
  -2  -7   8       15.89       25.31      6.07 o 
  -1  -7   8      157.51      180.36     11.82 o 
   0  -7   8        5.45        7.22      3.11 o 
   1  -7   8        0.01       -5.11      5.11 o 
   2  -7   8        0.10       -2.81      4.35 o 
  -5  -6   8        5.53        4.99      5.82 o 
  -4  -6   8       35.14       37.45      5.94 o 
  -3  -6   8       10.91        8.69      5.30 o 
  -2  -6   8       85.99       83.73      8.69 o 
  -1  -6   8        0.81        7.61      2.56 o 
   0  -6   8      110.79      103.61      7.06 o 
   1  -6   8        5.17       12.08      4.28 o 
   2  -6   8      118.51      126.55     10.23 o 
   3  -6   8      112.31      139.65     11.44 o 
  -5  -5   8       44.50       51.90      7.73 o 
  -4  -5   8       21.97       17.96      5.62 o 
  -3  -5   8        1.56       -4.09      4.09 o 
  -2  -5   8       17.42       19.69      4.67 o 
  -1  -5   8       62.25       68.77      6.84 o 
   0  -5   8        9.78        4.78      2.85 o 
   1  -5   8      151.68      180.62     10.87 o 
   2  -5   8      155.88      133.58     10.23 o 
   3  -5   8      119.18      140.87     10.48 o 
   4  -5   8      100.79       99.00      9.97 o 
  -5  -4   8        0.12       -1.28      3.77 o 
  -4  -4   8      216.28      217.88     12.78 o 
  -3  -4   8        6.15        4.86      4.86 o 
  -2  -4   8       12.65       16.30      4.54 o 
  -1  -4   8       99.92      105.71      8.56 o 
   0  -4   8        5.63        3.24      2.62 o 
   1  -4   8        3.49        3.52      3.52 o 
   2  -4   8      169.98      193.85     11.18 o 
   3  -4   8       35.27       41.10      5.88 o 
   4  -4   8        5.77       16.04      4.09 o 
   5  -4   8        8.87       12.97      5.30 o 
  -6  -3   8       32.89       38.99      7.41 o 
  -5  -3   8      110.85      100.54      9.71 o 
  -4  -3   8        0.46       -2.30      3.77 o 
  -3  -3   8       44.01       39.37      5.75 o 
  -2  -3   8        0.33       -4.28      4.28 o 
  -1  -3   8       97.19       91.40      7.73 o 
   0  -3   8       33.86       32.62      3.82 o 
   1  -3   8      382.53      388.21     14.57 o 
   2  -3   8      100.23       97.60      7.61 o 
   3  -3   8       15.30       19.62      4.79 o 
   4  -3   8        2.65        6.77      3.90 o 
   5  -3   8      118.53      133.58     10.42 o 
   6  -3   8       15.32        9.20      6.26 o 
  -6  -2   8      176.20      173.40     12.78 o 
  -5  -2   8       39.69       36.88      7.16 o 
  -4  -2   8       49.21       55.73      7.03 o 
  -3  -2   8       77.26       80.47      7.35 o 
  -2  -2   8      183.55      175.76     10.29 o 
  -1  -2   8       10.45       10.03      3.83 o 
   0  -2   8      605.99      615.65     18.34 o 
   1  -2   8        0.08       -3.39      3.39 o 
   2  -2   8        2.44        6.26      3.32 o 
   3  -2   8       27.53       22.05      4.67 o 
   4  -2   8       98.59      111.66      8.69 o 
   5  -2   8       44.38       47.55      6.97 o 
   6  -2   8       58.33       51.51      8.56 o 
  -5  -1   8       55.99       71.39      8.12 o 
  -4  -1   8        4.11       16.11      4.03 o 
  -3  -1   8       50.63       46.27      6.65 o 
  -2  -1   8       83.84       81.11      7.03 o 
  -1  -1   8       29.38       30.42      5.37 o 
   0  -1   8        2.89        5.08      2.12 o 
   1  -1   8       87.18       74.01      6.71 o 
   2  -1   8       16.76       15.59      4.03 o 
   3  -1   8      278.79      277.58     12.02 o 
   4  -1   8       76.86       81.23      7.80 o 
   5  -1   8       66.80       58.03      7.61 o 
   6  -1   8       26.87       31.77      6.01 o 
   7  -1   8        2.01       -2.11      5.30 o 
  -5   0   8        0.01       -4.03      4.03 o 
  -4   0   8        0.04        3.39      3.07 o 
  -3   0   8       20.58       25.57      4.86 o 
  -2   0   8       14.26        8.18      4.60 o 
  -1   0   8        0.89        1.28      3.00 o 
   0   0   8      123.53      127.46      6.62 o 
   1   0   8       29.97       28.83      4.35 o 
   2   0   8       39.25       37.39      5.11 o 
   3   0   8      159.36      163.04      9.08 o 
   4   0   8     1361.24     1293.10     26.72 o 
   5   0   8      419.35      389.68     16.36 o 
   6   0   8        2.23        2.36      3.77 o 
   7   0   8        8.67        8.76      5.24 o 
  -5   1   8        0.30       -1.34      4.73 o 
  -4   1   8       13.75       10.42      4.92 o 
  -3   1   8      148.57      136.46      9.71 o 
  -2   1   8       76.33       74.59      7.35 o 
  -1   1   8       36.30       39.12      4.73 o 
   0   1   8       60.91       63.76      4.07 o 
   1   1   8      188.99      192.19      9.59 o 
   2   1   8       50.02       49.34      5.05 o 
   3   1   8      438.50      422.66     14.76 o 
   4   1   8       93.38       87.95      7.67 o 
   5   1   8       45.19       47.55      6.58 o 
   6   1   8       25.82       25.31      5.69 o 
   7   1   8       33.09       34.58      6.97 o 
  -5   2   8       10.82       15.79      6.01 o 
  -4   2   8       34.99       39.37      6.26 o 
  -3   2   8        2.52        6.46      4.35 o 
  -2   2   8       13.26        7.73      4.35 o 
  -1   2   8      139.35      147.51      8.69 o 
   0   2   8       47.15       44.21      3.80 o 
   1   2   8      180.26      156.20      8.69 o 
   2   2   8      896.08      949.76     20.71 o 
   3   2   8       48.07       35.66      6.01 o 
   4   2   8        0.79       -2.30      3.20 o 
   5   2   8        7.20        2.56      3.90 o 
   6   2   8       16.62       13.04      6.01 o 
   7   2   8       37.83       38.99      6.65 o 
  -4   3   8        3.80        3.83      4.73 o 
  -3   3   8        6.47        8.56      5.50 o 
  -2   3   8        0.08       -1.53      4.41 o 
  -1   3   8      193.78      196.28     11.12 o 
   0   3   8       59.63       62.88     11.82 o 
   1   3   8       84.60       83.41      6.90 o 
   2   3   8      104.68       89.61      7.09 o 
   3   3   8       10.80        6.97      4.09 o 
   4   3   8       22.10       32.08      4.47 o 
   5   3   8      182.46      168.60     10.42 o 
   6   3   8       11.51       14.12      4.41 o 
   7   3   8        9.52        6.97      5.11 o 
  -4   4   8       76.28       69.15      8.69 o 
  -3   4   8        2.18        5.50      4.60 o 
  -2   4   8       23.51       22.56      5.82 o 
  -1   4   8       41.60       30.68      5.94 o 
   0   4   8       16.92       18.30      2.80 o 
   1   4   8        0.29        4.92      2.88 o 
   2   4   8       87.09       67.24      6.90 o 
   3   4   8        2.29        1.34      3.26 o 
   4   4   8      154.93      161.13      9.97 o 
   5   4   8       14.15       20.84      5.37 o 
   6   4   8       17.96       19.49      5.75 o 
   7   4   8        1.25        6.39      4.03 o 
  -3   5   8       27.82       38.99      6.84 o 
  -2   5   8        2.32        1.21      4.22 o 
  -1   5   8        0.48       -4.54      4.54 o 
   0   5   8       18.29       17.12      3.45 o 
   1   5   8       56.84       57.46      6.52 o 
   2   5   8       50.70       68.52      6.52 o 
   3   5   8        0.20       -0.51      4.09 o 
   4   5   8       22.90       31.45      6.26 o 
   5   5   8       25.74       33.11      5.18 o 
   6   5   8        5.82        8.88      4.47 o 
   7   5   8       21.52       35.98      5.82 o 
  -2   6   8       36.14       39.75      6.20 o 
  -1   6   8       25.31       23.97      5.62 o 
   0   6   8        0.35        4.01      2.66 o 
   1   6   8        0.47        7.48      4.22 o 
   2   6   8       20.80        9.40      5.56 o 
   3   6   8        7.27       10.99      3.77 o 
   4   6   8      160.13      154.48     11.31 o 
   5   6   8      152.78      151.35     10.42 o 
   6   6   8        2.22       -4.47      4.47 o 
   7   6   8        2.62       -2.68      5.56 o 
  -1   7   8        0.53        1.34      4.67 o 
   0   7   8        0.34       -1.34      5.85 o 
   1   7   8        0.25       -1.79      4.22 o 
   2   7   8       30.81       32.66      6.20 o 
   3   7   8      128.94      125.40     10.74 o 
   4   7   8        0.91        0.00      4.54 o 
   5   7   8        5.94        2.43      4.92 o 
   6   7   8        0.40       -1.98      5.18 o 
   0   8   8       33.23       31.73      4.97 o 
   1   8   8       17.15       17.58      5.62 o 
   2   8   8      229.83      180.49     13.04 o 
   3   8   8      133.81      120.16     10.29 o 
   4   8   8        6.12        3.83      5.88 o 
   5   8   8        0.18       -0.64      5.11 o 
   6   8   8       34.23       34.96      8.63 o 
   2   9   8        0.05        2.11      4.99 o 
   3   9   8       24.95       31.89      6.97 o 
   4   9   8        0.65       -2.11      5.30 o 
  -1  -7   9       39.20       36.56      7.03 o 
  -3  -6   9        0.85        1.34      3.52 o 
  -2  -6   9      267.02      283.27     15.85 o 
  -1  -6   9       56.37       66.47      7.93 o 
   0  -6   9       17.61       15.99      3.82 o 
   1  -6   9       16.55       12.59      5.43 o 
   2  -6   9        0.12        4.15      4.47 o 
  -4  -5   9        0.41        4.79      3.83 o 
  -3  -5   9      142.38      153.14     11.63 o 
  -2  -5   9       19.24       13.42      5.94 o 
  -1  -5   9       91.17       86.99      8.69 o 
   0  -5   9       13.40       18.39      3.71 o 
   1  -5   9        9.99       14.00      4.67 o 
   2  -5   9       16.54       15.21      6.01 o 
   3  -5   9       44.58       46.53      8.82 o 
  -4  -4   9       38.84       51.07      7.35 o 
  -3  -4   9       16.86       13.36      5.88 o 
  -2  -4   9      142.32      143.55     10.23 o 
  -1  -4   9      104.83      107.12      9.14 o 
   0  -4   9       25.30       25.74      3.83 o 
   1  -4   9       33.37       29.66      5.62 o 
   2  -4   9       33.62       30.87      5.88 o 
   3  -4   9        1.86        1.85      4.15 o 
   4  -4   9       64.82       65.06      8.56 o 
  -5  -3   9       15.67       13.29      5.69 o 
  -4  -3   9        2.28       -5.82      5.82 o 
  -3  -3   9       76.74       81.04      8.24 o 
  -2  -3   9      104.11      112.49      9.59 o 
  -1  -3   9       26.77       25.12      4.60 o 
   0  -3   9        1.09        0.47      2.30 o 
   1  -3   9      190.48      174.16     11.18 o 
   2  -3   9       71.48       71.77      8.24 o 
   3  -3   9        9.55       10.35      5.62 o 
   4  -3   9       35.32       41.03      6.77 o 
   5  -3   9        4.58        4.79      4.47 o 
  -5  -2   9        3.15       10.35      6.01 o 
  -4  -2   9      134.13      144.51     10.61 o 
  -3  -2   9        0.07        4.54      3.20 o 
  -2  -2   9       31.89       36.37      5.24 o 
  -1  -2   9      161.19      155.05      9.91 o 
   0  -2   9       30.63       33.56      4.38 o 
   1  -2   9      148.85      145.91     10.03 o 
   2  -2   9        0.31        0.51      3.77 o 
   3  -2   9        1.84        8.05      3.58 o 
   4  -2   9       11.79        9.33      5.05 o 
   5  -2   9        1.26        5.75      3.64 o 
  -5  -1   9       90.63       90.63     10.29 o 
  -4  -1   9       18.93       15.53      5.50 o 
  -3  -1   9       82.18       92.80      8.31 o 
  -2  -1   9      296.19      271.82     13.36 o 
  -1  -1   9      706.62      711.36     20.52 o 
   0  -1   9      160.69      156.81     15.31 o 
   1  -1   9       15.35       14.51      4.60 o 
   2  -1   9       66.79       67.43      6.39 o 
   3  -1   9       19.47       20.39      5.24 o 
   4  -1   9        4.53        4.41      4.09 o 
   5  -1   9      117.13      117.47     10.55 o 
   6  -1   9       22.74       29.66      6.46 o 
  -5   0   9        0.17        0.00      5.69 o 
  -4   0   9       30.70       35.79      5.88 o 
  -3   0   9        1.71        2.24      3.83 o 
  -2   0   9      321.56      297.65     13.87 o 
  -1   0   9      149.13      148.34      9.91 o 
   0   0   9      109.17      106.71      5.85 o 
   1   0   9       92.33      109.80      8.24 o 
   2   0   9      116.25      111.08      8.24 o 
   3   0   9        7.49        3.90      4.41 o 
   4   0   9       13.05        6.90      4.86 o 
   5   0   9       72.40       61.55      8.50 o 
   6   0   9       12.89       12.91      5.30 o 
  -4   1   9       32.91       28.95      6.39 o 
  -3   1   9      102.12      103.03      9.40 o 
  -2   1   9        1.56       -2.11      4.15 o 
  -1   1   9      407.75      394.16     15.85 o 
   0   1   9      182.27      178.04      6.99 o 
   1   1   9        0.06       -0.89      3.07 o 
   2   1   9        2.83       -4.15      4.15 o 
   3   1   9        3.65        9.14      3.77 o 
   4   1   9        6.48        7.73      4.99 o 
   5   1   9        2.04       -5.30      5.30 o 
   6   1   9       24.67       19.43      6.14 o 
   7   1   9        8.42       11.18      5.05 o 
  -4   2   9        3.86       10.03      5.05 o 
  -3   2   9       45.12       43.91      6.46 o 
  -2   2   9       95.30       96.06      8.69 o 
  -1   2   9       82.21       96.32      8.82 o 
   0   2   9       12.50        9.51      2.96 o 
   1   2   9        0.52        0.45      3.26 o 
   2   2   9      234.68      217.50     11.18 o 
   3   2   9      119.59      132.62      9.71 o 
   4   2   9       57.53       64.62      7.22 o 
   5   2   9       61.75       76.44      7.73 o 
   6   2   9       10.69       17.90      4.73 o 
   7   2   9        0.00        0.00      4.09 o 
  -4   3   9        9.58       -0.70      5.94 o 
  -3   3   9       76.76       77.78      8.56 o 
  -2   3   9        6.27       12.65      4.60 o 
  -1   3   9       13.78       12.14      5.18 o 
   0   3   9        3.13        0.51      3.00 o 
   1   3   9       19.08       19.30      4.67 o 
   2   3   9       10.77       13.42      4.15 o 
   3   3   9       12.63        9.84      4.41 o 
   4   3   9        1.92        2.62      4.22 o 
   5   3   9        3.04        2.81      4.28 o 
   6   3   9        2.63        6.14      3.90 o 
   7   3   9       42.34       30.74      7.73 o 
  -3   4   9        0.65       -1.34      4.54 o 
  -2   4   9       72.57       89.22      8.37 o 
  -1   4   9       14.19       14.64      4.86 o 
   0   4   9       25.64       30.47      3.89 o 
   1   4   9        6.41        7.16      4.41 o 
   2   4   9       16.93       17.13      3.83 o 
   3   4   9       27.31       23.07      5.37 o 
   4   4   9       21.08       19.30      5.69 o 
   5   4   9        0.25       -1.73      3.58 o 
   6   4   9       17.30       19.30      6.52 o 
   7   4   9       54.29       37.84      7.16 o 
  -2   5   9        1.19        3.96      3.96 o 
  -1   5   9      141.85      141.76     10.29 o 
   0   5   9       21.85       28.34      3.99 o 
   1   5   9       59.35       57.78      7.86 o 
   2   5   9        7.00        6.46      4.35 o 
   3   5   9       50.93       55.73      6.77 o 
   4   5   9        3.03        2.81      4.54 o 
   5   5   9       14.30       21.99      4.41 o 
   6   5   9       14.70       15.40      4.73 o 
   7   5   9       13.00        9.84      5.24 o 
  -1   6   9        2.60        3.26      6.01 o 
   0   6   9       66.37       75.39      8.63 o 
   1   6   9        7.42        7.09      4.35 o 
   2   6   9        0.89        1.73      4.60 o 
   3   6   9       16.29       15.66      5.56 o 
   4   6   9        0.31        0.00      4.09 o 
   5   6   9       79.40       74.91      9.91 o 
   6   6   9       14.39        8.69      6.39 o 
   0   7   9       23.61       18.73      5.37 o 
   1   7   9        0.07        1.28      3.96 o 
   2   7   9       15.10       13.81      5.88 o 
   3   7   9        6.72        3.77      5.30 o 
   4   7   9        8.85       12.78      5.05 o 
   5   7   9        0.03       -0.64      4.28 o 
   6   7   9        0.93        4.22      5.18 o 
   1   8   9        2.98        0.00      5.50 o 
   2   8   9      170.67      120.22     12.40 o 
   3   8   9      102.95       98.11     10.03 o 
   4   8   9        2.18        5.50      4.60 o 
  -2  -5  10        0.10        6.84      5.18 o 
  -1  -5  10       64.91       61.10      9.14 o 
   0  -5  10       38.56       50.06      4.79 o 
   1  -5  10        0.41        0.64      3.77 o 
   2  -5  10        3.71        3.52      4.15 o 
  -3  -4  10        4.87        6.14      4.22 o 
  -2  -4  10       22.97       18.66      7.22 o 
  -1  -4  10        3.02        3.13      3.96 o 
   0  -4  10        7.24        8.87      2.69 o 
   1  -4  10       40.75       50.62      7.09 o 
   2  -4  10       80.90       65.96      7.93 o 
   3  -4  10       57.62       64.11      7.41 o 
  -4  -3  10        0.47        7.03      4.09 o 
  -3  -3  10        1.92        0.64      4.28 o 
  -2  -3  10        1.72       -4.41      4.41 o 
  -1  -3  10       73.74       84.11      8.44 o 
   0  -3  10        7.65       11.03      4.09 o 
   1  -3  10       24.28       26.40      5.69 o 
   2  -3  10       70.81       90.12      9.01 o 
   3  -3  10       83.42       94.91      8.69 o 
   4  -3  10       89.84      102.39     10.29 o 
  -4  -2  10       38.08       30.55      7.09 o 
  -3  -2  10       93.80      129.74      9.97 o 
  -2  -2  10        0.15        0.00      3.90 o 
  -1  -2  10      104.22      109.93      9.59 o 
   0  -2  10       20.65       20.92      4.99 o 
   1  -2  10        8.19        8.88      2.94 o 
   2  -2  10       19.02       26.84      5.37 o 
   3  -2  10      126.91      115.81     10.61 o 
   4  -2  10        0.06       -1.92      4.35 o 
   5  -2  10        0.05        0.70      4.92 o 
  -4  -1  10       30.70       32.53      6.97 o 
  -3  -1  10        5.77        2.56      4.79 o 
  -2  -1  10        1.67        2.94      4.28 o 
  -1  -1  10       57.48       69.03      7.41 o 
   0  -1  10       37.99       43.48      4.61 o 
   1  -1  10       82.33       90.05      8.82 o 
   2  -1  10       74.98       79.32      8.31 o 
   3  -1  10        3.60        0.00      4.22 o 
   4  -1  10       14.55       15.28      5.24 o 
   5  -1  10       30.56       23.97      7.09 o 
  -4   0  10       36.37       39.12      7.93 o 
  -3   0  10       28.40       25.44      6.39 o 
  -2   0  10        1.06        7.67      3.83 o 
  -1   0  10      138.99      138.12     10.16 o 
   0   0  10      177.80      187.34      8.15 o 
   1   0  10       31.61       37.77      5.43 o 
   2   0  10        4.11       -1.09      4.28 o 
   3   0  10        0.17        0.00      4.09 o 
   4   0  10       30.45       32.47      6.65 o 
   5   0  10       14.62       12.14      5.69 o 
   6   0  10       14.30       25.31      5.94 o 
  -3   1  10       45.51       43.46      7.16 o 
  -2   1  10        9.46       17.32      4.79 o 
  -1   1  10        9.24        6.71      5.50 o 
   0   1  10        6.03        9.92      3.48 o 
   1   1  10       14.98       11.50      4.54 o 
   2   1  10        6.20       12.14      4.03 o 
   3   1  10       50.30       45.25      6.65 o 
   4   1  10      127.27      123.61     10.48 o 
   5   1  10        0.38        0.64      4.86 o 
   6   1  10        0.02        8.18      4.09 o 
  -3   2  10        3.49        6.01      3.83 o 
  -2   2  10        0.89        0.00      4.54 o 
  -1   2  10        1.95        5.75      4.35 o 
   0   2  10        2.60        1.11      2.75 o 
   1   2  10       41.68       41.93      6.01 o 
   2   2  10        0.35       -1.60      3.58 o 
   3   2  10        0.74        0.58      4.28 o 
   4   2  10      263.58      271.57     14.44 o 
   5   2  10      484.70      478.07     19.56 o 
   6   2  10       24.60       24.22      6.39 o 
  -3   3  10       10.26        9.84      5.24 o 
  -2   3  10       14.44       11.57      5.43 o 
  -1   3  10       60.00       51.32      7.80 o 
   0   3  10        0.93       -3.16      3.16 o 
   1   3  10       25.91       36.11      6.01 o 
   2   3  10       13.25       13.61      4.67 o 
   3   3  10       87.73       96.57      8.88 o 
   4   3  10       69.77       54.52      7.73 o 
   5   3  10       26.95       29.08      6.77 o 
   6   3  10        3.06       -4.03      4.92 o 
  -2   4  10        2.23        0.70      4.73 o 
  -1   4  10       29.17       23.33      6.58 o 
   0   4  10        0.15       -0.54      2.81 o 
   1   4  10        0.11       -4.09      4.09 o 
   2   4  10      163.32      175.70     10.99 o 
   3   4  10      127.38      111.34     10.87 o 
   4   4  10        0.00        1.21      4.22 o 
   5   4  10        6.51        6.33      4.28 o 
   6   4  10        0.07       -4.09      4.99 o 
  -1   5  10       28.26       37.58      7.22 o 
   0   5  10       36.24       27.25      5.26 o 
   1   5  10       17.39       17.64      5.56 o 
   2   5  10        4.36        1.79      3.71 o 
   3   5  10       19.00       15.66      5.94 o 
   4   5  10        4.70        8.05      4.35 o 
   5   5  10       12.34       17.58      4.92 o 
   6   5  10       21.87       18.09      6.71 o 
   0   6  10        4.49        2.69      3.15 o 
   1   6  10        0.14       -2.62      4.60 o 
   2   6  10        8.03        7.03      4.67 o 
   3   6  10       17.20       12.14      6.07 o 
   4   6  10        2.68        8.50      3.96 o 
   5   6  10       15.10       11.57      5.75 o 
   1   7  10        0.25       -0.70      4.15 o 
   2   7  10        0.41        2.05      5.50 o 
   3   7  10       10.34       10.99      5.50 o 
   4   7  10        4.02        3.45      5.05 o 
  -1  -4  11      116.49      150.90     11.76 o 
   0  -4  11       18.78       27.68      4.49 o 
   1  -4  11       33.62       38.35      7.29 o 
  -2  -3  11       35.33       43.59      7.09 o 
  -1  -3  11       31.53       26.72      6.90 o 
   0  -3  11       67.17       82.97      6.43 o 
   1  -3  11        1.70       -0.64      4.79 o 
   2  -3  11       16.48       16.23      5.94 o 
   3  -3  11        0.09       -0.70      4.15 o 
  -2  -2  11       13.38       11.44      6.33 o 
  -1  -2  11       91.09      101.88      9.78 o 
   0  -2  11        0.50       -2.77      3.00 o 
   1  -2  11        1.53       -3.13      4.92 o 
   2  -2  11       42.71       39.18      6.71 o 
   3  -2  11        1.18        4.03      4.67 o 
  -2  -1  11       44.38       49.79      7.54 o 
  -1  -1  11       10.00       11.38      5.56 o 
   0  -1  11        0.32       -3.20      3.20 o 
   1  -1  11       19.83       21.28      5.37 o 
   2  -1  11      145.36      162.66     11.82 o 
   3  -1  11        5.25        3.83      5.24 o 
   4  -1  11        9.67        7.48      5.24 o 
  -2   0  11        0.03       -5.18      5.18 o 
  -1   0  11       47.05       42.06      7.54 o 
   0   0  11        5.33        9.61      7.86 o 
   1   0  11       80.02       90.18      9.14 o 
   2   0  11       13.46       13.29      6.71 o 
   3   0  11        1.87        0.64      4.86 o 
   4   0  11        4.02       -0.64      4.54 o 
   5   0  11       12.52        7.03      5.37 o 
  -2   1  11        2.90        3.39      5.69 o 
  -1   1  11      330.26      340.21     17.26 o 
   0   1  11      102.76      108.13      9.43 o 
   1   1  11       27.82       19.62      7.09 o 
   2   1  11        6.31        7.80      4.67 o 
   3   1  11       14.44       15.34      5.24 o 
   4   1  11        0.39       -1.28      4.92 o 
   5   1  11       27.84       21.35      7.22 o 
  -2   2  11       17.88       24.80      5.37 o 
  -1   2  11       79.41       69.79      8.95 o 
   0   2  11       37.88       37.40      4.87 o 
   1   2  11       79.95       85.58      8.95 o 
   2   2  11        0.18        0.00      3.90 o 
   3   2  11       28.56       33.81      6.77 o 
   4   2  11        1.60        7.67      4.73 o 
   5   2  11       82.60       75.03      9.91 o 
  -1   3  11       11.15       13.42      5.75 o 
   0   3  11      169.09      173.41      8.65 o 
   1   3  11        0.50       -3.07      3.45 o 
   2   3  11        0.97       -4.28      4.73 o 
   3   3  11        0.77        2.49      3.32 o 
   4   3  11        2.95        7.80      4.47 o 
   5   3  11        3.53        8.18      6.26 o 
  -1   4  11       12.86       14.06      6.71 o 
   0   4  11        0.77        2.43      3.44 o 
   1   4  11        0.05       -4.79      4.79 o 
   2   4  11       22.85       32.47      5.50 o 
   3   4  11       86.62       89.22      9.71 o 
   4   4  11        2.03        8.63      5.43 o 
   5   4  11       47.10       44.48      8.12 o 
   0   5  11        3.02        8.93      9.14 o 
   1   5  11        0.79        4.73      2.94 o 
   2   5  11        9.10       10.03      5.05 o 
   3   5  11        2.21        2.68      4.86 o 
   4   5  11        1.10        0.70      5.37 o 
   2   6  11        0.71        3.52      4.54 o 
   3   6  11        0.01        4.22      4.60 o 
   1  -2  12       19.53       26.20      5.82 o 
   0  -1  12       19.09       27.32      3.98 o 
   1  -1  12        0.02        1.41      3.90 o 
   2  -1  12        4.61        6.97      5.56 o 
  -1   0  12       12.99       17.00      6.26 o 
   0   0  12       52.44       51.30      8.56 o 
   1   0  12        3.44        0.00      4.41 o 
   2   0  12        2.67        4.79      5.30 o 
   3   0  12       38.35       55.22      7.86 o 
   0   1  12       74.52       71.79     14.41 o 
   1   1  12        0.71        2.05      4.22 o 
   2   1  12       21.15       17.51      6.46 o 
   3   1  12        1.25       -3.45      5.11 o 
   0   2  12        5.98        6.97      4.20 o 
   1   2  12       34.07       34.71      6.97 o 
   2   2  12        0.33        7.48      3.64 o 
   3   2  12        5.25        6.90      5.75 o 
   1   3  12        2.08        7.67      4.79 o 
   2   3  12        9.14        8.95      5.62 o 
   3   3  12        2.06       -2.11      5.24 o 
                                                 
